# Supplementary material for: Lipidomics Analysis Explores the Mechanism of Renal Injury in Rat Induced by 3-MCPD
Source: Toxics. 2023 May 25;11(6):479. doi: 10.3390/toxics11060479 (PMC10301636; doi:10.3390/toxics11060479)
Supplement: Supplementary file 1 [file toxics-11-00479-s001.zip › Table S1.xlsx]

## Sheet: Identified lipids
name	Class	MainIon	mz	rtmin	IonFormula	Fold Change (MCH/CK)	FDR	VIP	p.value
AEA(15:1)	AEA	M+NH4	301.285	1.55076	C17 H37 O2 N2	2.0901	0.640083	0.0793144	0.378478
AcCa(10:0)	AcCa	M+H	316.248	1.19	C17 H34 O4 N1	1.0069	0.93451	0.00171178	0.810181
AcCa(10:1)	AcCa	M+H	314.233	1.10503	C17 H32 O4 N1	0.80446	0.425902	0.0592392	0.173485
AcCa(13:0)	AcCa	M+H	358.295	1.65694	C20 H40 O4 N1	1.2642	0.640083	0.104887	0.378478
AcCa(14:0)	AcCa	M+H	372.311	2.15301	C21 H42 O4 N1	0.75034	0.299927	0.264227	0.0926958
AcCa(14:1)	AcCa	M+H	370.295	1.635	C21 H40 O4 N1	0.78172	0.358877	0.113022	0.128205
AcCa(15:0)	AcCa	M+H	386.326	2.396	C22 H44 O4 N1	0.99486	0.93451	0.00222571	0.810181
AcCa(16:0)	AcCa	M+H	400.342	3.48443	C23 H46 O4 N1	0.73299	0.186852	1.47991	0.030639
AcCa(16:1)	AcCa	M+H	398.326	2.33115	C23 H44 O4 N1	0.69035	0.299927	0.37386	0.0926958
AcCa(17:0)	AcCa	M+H	414.358	4.143	C24 H48 O4 N1	0.83958	0.246107	0.21617	0.0655522
AcCa(17:1)	AcCa	M+H	412.342	2.86794	C24 H46 O4 N1	0.72494	0.425902	0.0943311	0.173485
AcCa(18:0)	AcCa	M+H	428.373	5.5491	C25 H50 O4 N1	1.3883	0.299927	0.160068	0.0926958
AcCa(18:1)	AcCa	M+H	426.358	4.6146	C25 H48 O4 N1	1.092	0.798597	0.0633299	0.575174
AcCa(18:2)	AcCa	M+H	424.342	2.59603	C25 H46 O4 N1	0.69926	0.223457	1.10908	0.0453276
AcCa(18:3)	AcCa	M+H	422.326	2.03734	C25 H44 O4 N1	0.74308	0.223457	0.135665	0.0453276
AcCa(19:0)	AcCa	M+H	442.389	5.65308	C26 H52 O4 N1	0.84933	0.640083	0.246736	0.378478
AcCa(19:1)	AcCa	M+H	440.373	5.19547	C26 H50 O4 N1	0.62444	0.0965547	0.278742	0.00507487
AcCa(20:0)	AcCa	M+H	456.405	7.335	C27 H54 O4 N1	0.84229	0.358877	0.977425	0.128205
AcCa(20:1)	AcCa	M+H	454.389	6.773	C27 H52 O4 N1	0.67544	0.425902	0.07527	0.173485
AcCa(20:2)	AcCa	M+H	452.373	3.873	C27 H50 O4 N1	0.89576	0.489694	0.189729	0.229766
AcCa(20:4)	AcCa	M+H	448.342	2.47693	C27 H46 O4 N1	0.84051	0.489694	1.04207	0.229766
AcCa(20:5)	AcCa	M+H	446.326	1.94791	C27 H44 O4 N1	0.44511	0.132209	0.25503	0.0130652
AcCa(21:0)	AcCa	M+H	470.42	8.202	C28 H56 O4 N1	0.85773	0.93451	0.0926796	0.810181
AcCa(21:1)	AcCa	M+H	468.405	5.77753	C28 H54 O4 N1	0.91714	0.982727	0.0464943	0.936186
AcCa(22:0)	AcCa	M+H	484.436	9.01063	C29 H58 O4 N1	0.94247	1	0.16595	1
AcCa(22:3)	AcCa	M+H	478.389	4.32397	C29 H52 O4 N1	0.64971	0.223457	0.415517	0.0453276
AcCa(22:4)	AcCa	M+H	476.373	3.40756	C29 H50 O4 N1	0.91352	0.640083	0.103346	0.378478
AcCa(22:5)	AcCa	M+H	474.358	2.97551	C29 H48 O4 N1	1.6531	0.299927	0.202069	0.0926958
AcCa(22:6)	AcCa	M+H	472.342	2.30949	C29 H46 O4 N1	0.95057	0.982727	0.0943174	0.936186
AcCa(23:0)	AcCa	M+H	498.452	9.548	C30 H60 O4 N1	0.81657	0.564242	0.0727159	0.297953
AcCa(24:0)	AcCa	M+H	512.467	10.4198	C31 H62 O4 N1	0.93696	1	0.0225835	1
AcCa(24:1)	AcCa	M+H	510.452	8.993	C31 H60 O4 N1	1.4101	0.0965547	0.703811	0.00507487
AcCa(24:2)	AcCa	M+H	508.436	7.68734	C31 H58 O4 N1	1.449	0.223457	0.395987	0.0453276
AcHexChE(24:2)	AcHexChE	M+NH4	912.765	18.664	C57 H102 O7 N1	0.89901	0.982727	0.107085	0.936186
BiotinylPE(30:0)	BiotinylPE	M+H	890.569	12.789	C45 H85 O10 N3 S1 P1	8.1921	0.720161	0.0455963	0.445976
BiotinylPE(10:1_20:5)	BiotinylPE	M+Na	900.457	10.517	C45 H72 O10 N3 S1 P1 Na1	1.1435	0.640083	0.0566884	0.378478
BiotinylPE(31:0)	BiotinylPE	M+H	904.584	12.022	C46 H87 O10 N3 S1 P1	7.7042	0.469501	0.152897	0.199856
BiotinylPE(31:1)	BiotinylPE	M+H	902.569	12.0342	C46 H85 O10 N3 S1 P1	3.9726	0.160041	0.293261	0.0202406
BiotinylPE(12:3_20:5)	BiotinylPE	M+Na	924.457	10.297	C47 H72 O10 N3 S1 P1 Na1	1.1361	0.640083	0.0396596	0.378478
BisMeLPA(16:2e)	BisMeLPA	M+H	421.271	3.62675	C21 H42 O6 N0 P1	3.4144	0.112723	0.328425	0.00823902
BisMeLPA(18:0)	BisMeLPA	M+Na	489.295	5.54425	C23 H47 O7 N0 P1 Na1	1.6621	0.358877	0.0589251	0.128205
BisMeLPA(18:2e)	BisMeLPA	M+H	449.303	5.53781	C23 H46 O6 N0 P1	1.7785	0.489694	0.118919	0.229766
BisMeLPA(18:3e)	BisMeLPA	M+H	447.287	3.84366	C23 H44 O6 N0 P1	2.1893	0.299927	0.0799061	0.0926958
BisMePA(15:4)	BisMePA	M+Na	453.165	1.329	C20 H31 O8 N0 P1 Na1	1.4494	0.564242	0.16091	0.297953
BisMePA(6:0_14:4)	BisMePA	M+NH4	518.288	12.5933	C25 H45 O8 N1 P1	0.86882	0.720161	0.12813	0.47117
BisMePA(10:1e_10:4)	BisMePA	M+NH4	502.293	2.51571	C25 H45 O7 N1 P1	1.1935	0.299927	1.43666	0.0926958
BisMePA(22:5e)	BisMePA	M+NH4	530.324	3.508	C27 H49 O7 N1 P1	1.2705	0.425902	0.216658	0.173485
BisMePA(23:1)	BisMePA	M+Na	571.337	7.517	C28 H53 O8 N0 P1 Na1	1.0175	0.640083	0.00573799	0.378478
BisMePA(26:0)	BisMePA	M+NH4	610.444	8.361	C31 H65 O8 N1 P1	0.93033	0.982727	0.0263975	0.936186
BisMePA(16:0_16:0)	BisMePA	M+NH4	694.538	14.458	C37 H77 O8 N1 P1	0.42187	1	0.0368493	1
BisMePA(16:2e_16:0)	BisMePA	M+NH4	676.528	15.7513	C37 H75 O7 N1 P1	0.8124	0.564242	0.676552	0.297953
BisMePA(32:6)	BisMePA	M+NH4	682.444	11.1754	C37 H65 O8 N1 P1	1.3342	0.489694	0.0907886	0.229766
BisMePA(34:1)	BisMePA	M+Na	725.509	12.2616	C39 H75 O8 N0 P1 Na1	1.2517	0.246107	0.0487419	0.0655522
BisMePA(16:0_18:1)	BisMePA	M+Na	725.509	13.0523	C39 H75 O8 N0 P1 Na1	0.99962	0.798597	0.00037034	0.575174
BisMePA(18:1e_16:0)	BisMePA	M+NH4	706.575	17.1275	C39 H81 O7 N1 P1	0.77423	0.246107	0.456934	0.0655522
BisMePA(16:0_18:2)	BisMePA	M+NH4	718.538	13.3891	C39 H77 O8 N1 P1	1.2006	0.798597	0.111951	0.575174
BisMePA(18:2e_16:0)	BisMePA	M+NH4	704.559	16.9875	C39 H79 O7 N1 P1	1.1427	0.358877	0.563317	0.128205
BisMePA(18:3e_16:0)	BisMePA	M+NH4	702.543	15.743	C39 H77 O7 N1 P1	0.91171	0.425902	1.73073	0.173485
BisMePA(16:2e_18:2)	BisMePA	M+NH4	700.528	14.4934	C39 H75 O7 N1 P1	0.59959	0.160041	1.54586	0.0202406
BisMePA(14:0_20:5)	BisMePA	M+NH4	712.491	12.0644	C39 H71 O8 N1 P1	1.183	0.246107	0.31736	0.0655522
BisMePA(16:2e_18:3)	BisMePA	M+NH4	698.512	13.774	C39 H73 O7 N1 P1	0.56448	0.160041	0.479208	0.0202406
BisMePA(15:0_20:5)	BisMePA	M+NH4	726.507	12.8568	C40 H73 O8 N1 P1	1.1235	0.564242	0.501071	0.297953
BisMePA(17:1_19:0)	BisMePA	M+Na	753.54	12.916	C41 H79 O8 N0 P1 Na1	0.89037	0.93451	0.298436	0.810181
BisMePA(18:0_18:2)	BisMePA	M+NH4	746.569	14.792	C41 H81 O8 N1 P1	1.5052	0.223457	0.567605	0.0453276
BisMePA(20:2e_16:0)	BisMePA	M+Na	737.546	14.138	C41 H79 O7 N0 P1 Na1	0.83189	0.358877	0.307172	0.128205
BisMePA(18:2e_18:0)	BisMePA	M+NH4	732.59	17.9974	C41 H83 O7 N1 P1	1.4422	0.186852	0.430076	0.030639
BisMePA(18:1_18:2)	BisMePA	M+Na	749.509	11.9664	C41 H75 O8 N0 P1 Na1	1.2532	0.720161	0.0817912	0.47117
BisMePA(18:2e_18:1)	BisMePA	M+NH4	730.575	16.9877	C41 H81 O7 N1 P1	1.0778	0.720161	1.19261	0.47117
BisMePA(16:0_20:4)	BisMePA	M+NH4	742.538	13.0413	C41 H77 O8 N1 P1	1.0901	0.564242	0.095728	0.297953
BisMePA(18:3e_18:1)	BisMePA	M+NH4	728.559	15.7659	C41 H79 O7 N1 P1	1.1069	0.564242	0.931294	0.297953
BisMePA(16:0_20:5)	BisMePA	M+NH4	740.522	13.6171	C41 H75 O8 N1 P1	0.91809	0.489694	3.22019	0.229766
BisMePA(18:3e_18:2)	BisMePA	M+NH4	726.543	14.849	C41 H77 O7 N1 P1	0.73789	0.132209	1.04297	0.0130652
BisMePA(16:2e_20:3)	BisMePA	M+NH4	726.543	15.1609	C41 H77 O7 N1 P1	0.5769	0.132209	0.751825	0.0130652
BisMePA(16:1_20:5)	BisMePA	M+NH4	738.507	12.1725	C41 H73 O8 N1 P1	0.92142	0.489694	1.18732	0.229766
BisMePA(16:2e_20:4)	BisMePA	M+NH4	724.528	14.2882	C41 H75 O7 N1 P1	0.84394	0.223457	7.97473	0.0453276
BisMePA(16:2e_20:5)	BisMePA	M+NH4	722.512	13.3146	C41 H73 O7 N1 P1	0.49073	0.0965547	1.61503	0.00507487
BisMePA(17:0_20:5)	BisMePA	M+NH4	754.538	14.3596	C42 H77 O8 N1 P1	1.2472	0.489694	2.16342	0.229766
BisMePA(17:1_20:5)	BisMePA	M+NH4	752.522	12.924	C42 H75 O8 N1 P1	0.98652	0.93451	0.0826915	0.810181
BisMePA(18:0_20:4)	BisMePA	M+NH4	770.569	16.024	C43 H81 O8 N1 P1	0.98139	0.982727	0.0637092	0.936186
BisMePA(18:3e_20:1)	BisMePA	M+NH4	756.59	16.915	C43 H83 O7 N1 P1	1.6338	0.112723	1.34312	0.00823902
BisMePA(16:0_22:5)	BisMePA	M+NH4	768.554	13.6743	C43 H79 O8 N1 P1	0.90815	0.425902	1.10987	0.173485
BisMePA(18:0_20:5)	BisMePA	M+NH4	768.554	15.0753	C43 H79 O8 N1 P1	0.99716	0.982727	0.200233	0.936186
BisMePA(18:3e_20:2)	BisMePA	M+NH4	754.575	15.668	C43 H81 O7 N1 P1	0.96813	0.564242	0.694071	0.297953
BisMePA(38:5e)	BisMePA	M+NH4	754.575	16.03	C43 H81 O7 N1 P1	0.56274	0.0965547	3.23503	0.00507487
BisMePA(18:2e_20:3)	BisMePA	M+NH4	754.575	16.64	C43 H81 O7 N1 P1	0.97131	0.93451	0.0542895	0.810181
BisMePA(18:2_20:4)	BisMePA	M+NH4	766.538	12.492	C43 H77 O8 N1 P1	0.7871	0.160041	2.17506	0.0202406
BisMePA(18:1_20:5)	BisMePA	M+NH4	766.538	13.6744	C43 H77 O8 N1 P1	0.98013	0.93451	0.763551	0.810181
BisMePA(16:0_22:6)	BisMePA	M+NH4	766.538	19.904	C43 H77 O8 N1 P1	1.1572	0.798597	0.0765079	0.575174
BisMePA(16:2e_22:4)	BisMePA	M+NH4	752.559	15.2779	C43 H79 O7 N1 P1	0.97768	0.872617	0.31922	0.688921
BisMePA(18:2e_20:4)	BisMePA	M+NH4	752.559	15.6516	C43 H79 O7 N1 P1	0.96839	0.564242	2.09064	0.297953
BisMePA(20:5_18:2)	BisMePA	M+NH4	764.522	12.4855	C43 H75 O8 N1 P1	0.72453	0.0965547	7.8978	0.00507487
BisMePA(18:3e_20:4)	BisMePA	M+NH4	750.543	14.3569	C43 H77 O7 N1 P1	0.94766	0.425902	1.93455	0.173485
BisMePA(18:3_20:5)	BisMePA	M+NH4	762.507	11.3636	C43 H73 O8 N1 P1	0.47822	0.112723	2.76434	0.00823902
BisMePA(16:2e_22:6)	BisMePA	M+NH4	748.528	12.684	C43 H75 O7 N1 P1	0.83888	0.299927	0.43044	0.0926958
BisMePA(38:8e)	BisMePA	M+NH4	748.528	13.77	C43 H75 O7 N1 P1	0.81447	0.160041	3.11829	0.0202406
BisMePA(38:9)	BisMePA	M+NH4	760.491	10.535	C43 H71 O8 N1 P1	0.90366	0.798597	0.081755	0.575174
BisMePA(19:0_20:5)	BisMePA	M+NH4	782.569	15.6806	C44 H81 O8 N1 P1	1.1116	0.640083	1.06195	0.378478
BisMePA(20:5_20:5)	BisMePA	M+NH4	786.507	11.04	C45 H73 O8 N1 P1	0.74138	0.425902	0.772408	0.173485
BisMePA(20:0_20:5)	BisMePA	M+NH4	796.585	16.2837	C45 H83 O8 N1 P1	1.1857	0.299927	1.53553	0.0926958
BisMePA(18:3e_22:3)	BisMePA	M+NH4	780.59	16.2861	C45 H83 O7 N1 P1	0.97261	0.798597	0.106772	0.575174
BisMePA(20:2e_20:4)	BisMePA	M+NH4	780.59	16.8924	C45 H83 O7 N1 P1	1.1842	0.798597	1.26394	0.575174
BisMePA(22:5_18:2)	BisMePA	M+NH4	792.554	10.9652	C45 H79 O8 N1 P1	1.5659	0.246107	0.130812	0.0655522
BisMePA(18:3e_22:4)	BisMePA	M+NH4	778.575	15.2295	C45 H81 O7 N1 P1	1.0924	0.489694	0.606416	0.229766
BisMePA(40:7e)	BisMePA	M+NH4	778.575	15.604	C45 H81 O7 N1 P1	0.98087	0.872617	0.204342	0.688921
BisMePA(18:2e_22:5)	BisMePA	M+NH4	778.575	16.092	C45 H81 O7 N1 P1	1.1045	0.93451	0.196097	0.810181
BisMePA(20:4e_20:4)	BisMePA	M+NH4	776.559	14.4357	C45 H79 O7 N1 P1	0.9843	0.872617	0.113749	0.688921
BisMePA(18:3e_22:5)	BisMePA	M+NH4	776.559	14.7961	C45 H79 O7 N1 P1	1.3488	0.299927	0.298577	0.0926958
BisMePA(40:8e)	BisMePA	M+NH4	776.559	15.19	C45 H79 O7 N1 P1	0.87049	0.299927	1.54931	0.0926958
BisMePA(20:5_20:4)	BisMePA	M+NH4	788.522	11.9808	C45 H75 O8 N1 P1	1.0648	1	0.625601	1
BisMePA(40:9e)	BisMePA	M+NH4	774.543	13.791	C45 H77 O7 N1 P1	1.0802	0.640083	0.599228	0.378478
BisMePA(26:0_16:0)	BisMePA	M+Na	839.65	19.9848	C47 H93 O8 N0 P1 Na1	0.87011	1	0.0677366	1
BisMePA(20:5_22:5)	BisMePA	M+NH4	814.538	12.597	C47 H77 O8 N1 P1	1.2037	0.640083	0.385003	0.378478
BisMePA(42:11)	BisMePA	M+NH4	812.522	11.599	C47 H75 O8 N1 P1	0.76522	0.160041	1.19448	0.0202406
BisMePA(22:0_20:5)	BisMePA	M+NH4	824.616	17.4432	C47 H87 O8 N1 P1	1.2778	0.186852	0.689012	0.030639
BisMePA(42:9e)	BisMePA	M+NH4	802.575	14.433	C47 H81 O7 N1 P1	1.224	0.640083	0.0731228	0.378478
BisMePA(20:5_23:0)	BisMePA	M+NH4	838.632	17.9036	C48 H89 O8 N1 P1	1.2517	0.132209	0.386311	0.0130652
BisMePA(28:0_16:0)	BisMePA	M+Na	867.681	20.3946	C49 H97 O8 N0 P1 Na1	1.0523	0.982727	0.0439583	0.936186
BisMePA(28:1_16:0)	BisMePA	M+Na	865.666	19.9721	C49 H95 O8 N0 P1 Na1	1.4561	0.489694	0.720091	0.229766
BisMePA(22:5_22:6)	BisMePA	M+NH4	840.554	10.865	C49 H79 O8 N1 P1	1.2626	0.358877	0.179524	0.128205
BisMePA(22:6_22:6)	BisMePA	M+NH4	838.538	11.642	C49 H77 O8 N1 P1	2.1779	0.358877	0.170276	0.128205
BisMePA(24:0_20:5)	BisMePA	M+NH4	852.648	18.315	C49 H91 O8 N1 P1	2.357	0.0965547	0.864549	0.00507487
BisMePA(24:1_20:5)	BisMePA	M+NH4	850.632	17.302	C49 H89 O8 N1 P1	2.5664	0.0965547	0.899702	0.00507487
BisMePA(27:0_18:0)	BisMePA	M+Na	881.697	20.685	C50 H99 O8 N0 P1 Na1	0.42628	0.425902	0.194653	0.173485
BisMePA(30:0_16:0)	BisMePA	M+Na	895.713	20.8253	C51 H101 O8 N0 P1 Na1	0.94353	0.982727	0.0629371	0.936186
BisMePA(28:0_18:1)	BisMePA	M+Na	893.697	20.4897	C51 H99 O8 N0 P1 Na1	0.95759	0.798597	0.0659091	0.575174
BisMePA(28:0_18:2)	BisMePA	M+Na	891.681	20.035	C51 H97 O8 N0 P1 Na1	0.87652	0.982727	0.0907875	0.936186
BisMePA(28:0_18:3)	BisMePA	M+Na	889.666	19.6265	C51 H95 O8 N0 P1 Na1	0.92743	0.982727	0.019088	0.936075
BisMePA(26:0_20:5)	BisMePA	M+NH4	880.679	19.001	C51 H95 O8 N1 P1	2.803	0.0965547	0.932116	0.00507487
BisMePA(26:1_20:5)	BisMePA	M+NH4	878.663	18.1752	C51 H93 O8 N1 P1	9.0347	0.0965547	0.528078	0.00507487
BisMePA(29:1_18:1)	BisMePA	M+NH4	900.742	21.643	C52 H103 O8 N1 P1	1.0719	0.93451	0.0308413	0.810181
BisMePA(29:1_18:2)	BisMePA	M+NH4	898.726	21.245	C52 H101 O8 N1 P1	0.94212	0.93451	0.0243406	0.810181
BisMePA(30:0_18:2)	BisMePA	M+Na	919.713	20.4855	C53 H101 O8 N0 P1 Na1	1.0392	0.982727	0.0367124	0.936186
BisMePA(30:1_18:1)	BisMePA	M+Na	919.713	20.7653	C53 H101 O8 N0 P1 Na1	0.8328	0.720161	0.179229	0.47117
BisMePA(30:0_18:3)	BisMePA	M+Na	917.697	20.0942	C53 H99 O8 N0 P1 Na1	1.1117	0.872617	0.108617	0.688921
BisMePA(30:1_18:3)	BisMePA	M+Na	915.681	19.6884	C53 H97 O8 N0 P1 Na1	0.58579	0.872617	0.193008	0.688921
BisMePA(30:1_18:4)	BisMePA	M+Na	913.666	19.223	C53 H95 O8 N0 P1 Na1	0.025817	0.93451	0.177227	0.775029
BisMePE(16:0e)	BisMePE	M+H	482.324	3.68679	C23 H49 O7 N1 P1	1.2072	0.640083	0.193543	0.378478
BisMePE(18:0e)	BisMePE	M+H	510.355	5.65361	C25 H53 O7 N1 P1	1.4685	0.186852	0.349602	0.030639
BisMePE(18:1e)	BisMePE	M+H	508.34	3.93613	C25 H51 O7 N1 P1	1.4986	0.223457	0.145007	0.0453276
BisMePE(18:2e)	BisMePE	M+H	506.324	2.572	C25 H49 O7 N1 P1	1.8273	0.223457	0.105008	0.0453276
BisMePE(20:4e)	BisMePE	M+H	530.324	2.51753	C27 H49 O7 N1 P1	1.6158	0.186852	0.143742	0.030639
BisMePE(16:0_16:0)	BisMePE	M+H	720.554	14.871	C39 H79 O8 N1 P1	1.3612	0.640083	0.292704	0.378478
BisMePE(16:0_18:1)	BisMePE	M+H	746.569	14.8027	C41 H81 O8 N1 P1	1.5052	0.223457	0.567605	0.0453276
BisMePE(16:0_18:2)	BisMePE	M+H	744.554	13.7329	C41 H79 O8 N1 P1	1.0189	0.982727	0.0539839	0.936186
BisMePE(18:0_22:6)	BisMePE	M+H	820.585	5.77882	C47 H83 O8 N1 P1	1.2683	0.798597	0.0560897	0.575174
CL(68:5)	CL	M+H	1399.96	19.8214	C77 H141 O17 P2	1.2675	0.299927	0.327529	0.0926958
CL(68:6)	CL	M+H	1397.95	19.4626	C77 H139 O17 P2	0.90516	0.640083	0.163286	0.378478
CL(70:3)	CL	M+H	1432.03	13.9062	C79 H149 O17 P2	0.60693	0.112723	1.39308	0.00823902
CL(71:2)	CL	M+H	1448.06	20.51	C80 H153 O17 P2	1.6007	0.691529	0.328039	0.422527
CL(72:0)	CL	M+H	1466.1	16.346	C81 H159 O17 P2	1.3036	0.246107	0.44265	0.0655522
CL(72:6)	CL	M+Na	1475.99	19.6498	C81 H146 O17 P2 Na1	0.66998	0.798597	0.976478	0.575174
CL(72:8)	CL	M+Na	1471.96	19.163	C81 H142 O17 P2 Na1	1.1186	0.425902	0.14579	0.173485
CL(73:3)	CL	M+Na	1496.06	19.9287	C82 H154 O17 P2 Na1	1.0729	0.872617	0.176943	0.688921
CL(74:1)	CL	M+H	1492.12	16.3561	C83 H161 O17 P2	1.0625	0.798597	0.277837	0.575174
CL(74:8)	CL	M+H	1478.01	12.4747	C83 H147 O17 P2	0.68462	0.223457	0.612974	0.0453276
CL(74:9)	CL	M+H	1476	12.1564	C83 H145 O17 P2	0.97906	0.93451	0.0468511	0.810181
CL(76:3)	CL	M+H	1516.12	16.3184	C85 H161 O17 P2	1.1006	0.425902	0.178522	0.173485
CL(78:11)	CL	M+H	1528.03	12.466	C87 H149 O17 P2	0.7256	0.160041	1.39023	0.0202406
CL(78:13)	CL	M+H	1524	11.3735	C87 H145 O17 P2	0.4404	0.112723	0.235107	0.00823902
CL(78:7)	CL	M+H	1536.09	15.0881	C87 H157 O17 P2	1.1292	0.358877	3.81157	0.128205
CL(82:11)	CL	M+H	1584.09	12.2401	C91 H157 O17 P2	0.63871	0.299927	0.255149	0.0926958
CL(82:12)	CL	M+H	1582.07	11.8329	C91 H155 O17 P2	1.2321	0.640083	0.172919	0.378478
CL(82:14)	CL	M+H	1578.04	13.674	C91 H151 O17 P2	1.3286	0.798597	0.358886	0.575174
CL(82:6)	CL	M+H	1594.17	14.824	C91 H167 O17 P2	0.75322	0.489694	0.200238	0.229766
CL(84:11)	CL	M+H	1612.12	11.753	C93 H161 O17 P2	1.1485	0.489694	0.443973	0.229766
CL(84:12)	CL	M+H	1610.1	12.279	C93 H159 O17 P2	1.2551	0.798597	0.0923535	0.575174
CL(84:13)	CL	M+H	1608.09	11.4818	C93 H157 O17 P2	1.6978	0.489694	0.234648	0.229766
CL(84:14)	CL	M+H	1606.07	11.6569	C93 H155 O17 P2	1.6872	0.425902	0.220797	0.173485
CL(86:13)	CL	M+H	1636.12	11.9866	C95 H161 O17 P2	0.99073	0.872617	0.0108671	0.688921
CL(86:14)	CL	M+H	1634.1	12.6574	C95 H159 O17 P2	1.2485	0.489694	0.179268	0.229766
CL(86:15)	CL	M+H	1632.09	11.75	C95 H157 O17 P2	1.8549	0.246107	0.159782	0.0655522
CL(86:16)	CL	M+H	1630.07	11.041	C95 H155 O17 P2	0.77501	0.640083	0.051742	0.378478
CL(88:15)	CL	M+H	1660.12	12.8239	C97 H161 O17 P2	2.6807	0.246107	0.167787	0.065081
CarE(12:0+O)	CarE	M+H	360.274	1.245	C19 H38 O5 N1	1.391	0.246107	0.0449404	0.0655522
CarE(14:0+O)	CarE	M+H	388.306	1.61824	C21 H42 O5 N1	1.3852	0.93451	0.111163	0.810181
CarE(14:1)	CarE	M+H	370.295	1.64552	C21 H40 O4 N1	0.71784	0.223457	0.137875	0.0453276
CarE(16:0)	CarE	M+H	400.342	3.331	C23 H46 O4 N1	0.74683	0.223457	1.42233	0.0453276
CarE(16:0+O)	CarE	M+H	416.337	2.33352	C23 H46 O5 N1	0.82134	0.720161	0.231281	0.47117
CarE(16:1)	CarE	M+H	398.326	2.32831	C23 H44 O4 N1	0.69035	0.299927	0.37386	0.0926958
CarE(16:1+O)	CarE	M+H	414.321	1.78075	C23 H44 O5 N1	0.66705	0.246107	0.157384	0.0655522
CarE(18:0)	CarE	M+H	428.373	5.11	C25 H50 O4 N1	0.826	0.358877	1.31354	0.128205
CarE(18:1+O)	CarE	M+H	442.353	6.017	C25 H48 O5 N1	0.93175	0.93451	0.0368127	0.810181
CarE(20:0)	CarE	M+H	456.405	7.323	C27 H54 O4 N1	0.84229	0.358877	0.977425	0.128205
CarE(20:1)	CarE	M+H	454.389	5.605	C27 H52 O4 N1	2.2519	0.0965547	0.229424	0.00507487
CarE(20:3)	CarE	M+H	450.358	2.94142	C27 H48 O4 N1	0.60072	0.186852	0.533516	0.030639
Cer(d28:0)	Cer	M+H	456.441	7.93277	C28 H58 O3 N1	1.0041	0.93451	0.00213795	0.810181
Cer(d30:0)	Cer	M+H	484.472	9.42351	C30 H62 O3 N1	0.96485	0.93451	0.0197177	0.810181
Cer(d31:0)	Cer	M+H	498.488	10.1756	C31 H64 O3 N1	0.92136	0.564242	0.0460425	0.297953
Cer(d33:0)	Cer	M+H	526.519	11.8981	C33 H68 O3 N1	0.913	0.798597	0.141519	0.575174
Cer(d33:1)	Cer	M+H	524.504	10.584	C33 H66 O3 N1	0.95652	0.982727	0.00201531	0.935043
Cer(d16:0_18:0+O)	Cer	M+H	556.53	10.4814	C34 H70 O4 N1	0.65691	0.564242	0.103876	0.297953
Cer(d35:0)	Cer	M+H	554.551	13.67	C35 H72 O3 N1	1.2394	0.798597	0.0914408	0.575174
Cer(d17:0_18:0)	Cer	M+H	554.551	15.4738	C35 H72 O3 N1	1.1389	0.564242	0.123098	0.297953
Cer(d19:0_16:0)	Cer	M+H	554.551	16.894	C35 H72 O3 N1	0.15423	0.0965547	0.301774	0.00499812
Cer(d36:0)	Cer	M+H	568.566	14.4433	C36 H74 O3 N1	0.93068	1	0.0544228	1
Cer(d16:0_20:1+O)	Cer	M+H	582.546	10.563	C36 H72 O4 N1	0.41014	0.798597	0.0491159	0.572476
Cer(d18:2_18:2)	Cer	M+H	560.504	11.4626	C36 H66 O3 N1	0.90069	0.798597	0.0319774	0.575174
Cer(d19:0_18:0)	Cer	M+H	582.582	17.0708	C37 H76 O3 N1	0.73897	0.186852	0.189028	0.030639
Cer(d38:0)	Cer	M+H	596.598	16.0213	C38 H78 O3 N1	0.70215	0.798597	0.104703	0.575174
Cer(d18:1_20:1)	Cer	M+H	592.566	16.8716	C38 H74 O3 N1	0.75491	0.160041	0.451654	0.0202406
Cer(d18:1_21:1)	Cer	M+H	606.582	17.472	C39 H76 O3 N1	1.4033	0.798597	0.0462077	0.575174
Cer(d18:0_22:0)	Cer	M+H	624.629	18.5698	C40 H82 O3 N1	0.84317	0.358877	0.478791	0.128205
Cer(d18:0_22:2)	Cer	M+H	620.598	16.5668	C40 H78 O3 N1	0.61812	0.299927	0.149773	0.0926958
Cer(d18:1_22:1)	Cer	M+H	620.598	17.9315	C40 H78 O3 N1	0.90413	0.982727	0.456807	0.936186
Cer(d18:2_22:1)	Cer	M+H	618.582	16.9355	C40 H76 O3 N1	0.97008	0.93451	0.0254053	0.810181
Cer(d18:2_22:6)	Cer	M+H	608.504	10.733	C40 H66 O3 N1	1.5259	0.0965547	0.147499	0.00507487
Cer(d18:0_23:0)	Cer	M+H	638.645	18.933	C41 H84 O3 N1	0.81493	0.489694	0.330653	0.229766
Cer(d18:1_23:1)	Cer	M+H	634.613	18.3909	C41 H80 O3 N1	1.0266	0.982727	0.0653667	0.936186
Cer(d18:2_23:4)	Cer	M+H	626.551	15.99	C41 H72 O3 N1	3.3797	0.982727	0.254933	0.935736
Cer(d18:0_24:1)	Cer	M+H	650.645	18.4606	C42 H84 O3 N1	1.0263	0.93451	0.0994624	0.810181
Cer(d18:1_24:0)	Cer	M+H	650.645	19.0345	C42 H84 O3 N1	0.88272	0.246107	3.59606	0.0655522
Cer(d18:0_24:2)	Cer	M+H	648.629	17.6431	C42 H82 O3 N1	0.9827	0.93451	0.0335006	0.810181
Cer(d18:1_24:1)	Cer	M+H	648.629	18.1331	C42 H82 O3 N1	0.98997	0.872617	0.132869	0.688921
Cer(d18:2_24:1)	Cer	M+H	646.613	17.1782	C42 H80 O3 N1	1.2292	0.246107	1.18981	0.0655522
Cer(d18:1_24:2)	Cer	M+H	646.613	17.2747	C42 H80 O3 N1	1.2292	0.246107	1.18981	0.0655522
Cer(d18:2_24:2)	Cer	M+H	644.598	16.0486	C42 H78 O3 N1	1.4207	0.299927	0.529377	0.0926958
Cer(d18:1_24:3)	Cer	M+H	644.598	16.3371	C42 H78 O3 N1	1.1417	0.93451	0.223413	0.810181
Cer(d18:0_25:0)	Cer	M+H	666.676	19.5935	C43 H88 O3 N1	0.91113	0.93451	0.0865605	0.810181
Cer(d18:1_25:0+O)	Cer	M+H	680.655	18.0897	C43 H86 O4 N1	0.7885	0.489694	0.142783	0.229766
Cer(d18:1_25:1)	Cer	M+H	662.645	19.1128	C43 H84 O3 N1	0.91534	0.798597	0.0956603	0.575174
Cer(d18:1_25:4)	Cer	M+H	656.598	17.6979	C43 H78 O3 N1	1.1045	0.93451	0.0723883	0.810181
Cer(d18:1_25:5)	Cer	M+H	654.582	16.747	C43 H76 O3 N1	1.6203	0.132209	0.177234	0.0130652
Cer(d18:0_26:0)	Cer	M+H	680.692	19.8801	C44 H90 O3 N1	0.7696	0.640083	0.358898	0.378478
Cer(d18:1_26:0)	Cer	M+H	678.676	19.6739	C44 H88 O3 N1	0.75141	0.425902	1.71667	0.173485
Cer(d18:1_26:0+O)	Cer	M+H	694.671	18.5214	C44 H88 O4 N1	0.90801	0.982727	0.0856334	0.936186
Cer(d20:1_24:0+O)	Cer	M+H	694.671	19.4239	C44 H88 O4 N1	0.89592	1	0.0567619	1
Cer(d18:2_26:0)	Cer	M+H	676.66	18.9229	C44 H86 O3 N1	0.99179	0.982727	0.0241668	0.936186
Cer(d19:2_25:2)	Cer	M+H	672.629	19.3033	C44 H82 O3 N1	37.732	0.0965547	2.94605	0.00507487
Cer(d18:1_26:4)	Cer	M+H	670.613	18.1465	C44 H80 O3 N1	0.87536	0.564242	0.511236	0.297953
Cer(d18:1_26:6)	Cer	M+H	666.582	19.4028	C44 H76 O3 N1	0.96152	0.564242	0.0291031	0.297953
Cer(d20:1_25:0)	Cer	M+H	692.692	19.9409	C45 H90 O3 N1	0.35785	0.798597	0.242313	0.572476
Cer(d22:1_24:0)	Cer	M+H	706.707	20.2145	C46 H92 O3 N1	0.41303	0.691529	0.223216	0.422527
Cer(d20:1_26:1)	Cer	M+H	704.692	19.987	C46 H90 O3 N1	0.17549	0.691529	0.1327	0.421671
Cer(d20:1_26:6)	Cer	M+H	694.613	19.4	C46 H80 O3 N1	0.97877	0.93451	0.0151837	0.810181
Cer(m18:1_16:0)	Cer	M+H	522.524	15.121	C34 H68 O2 N1	0.54805	0.564242	0.0917286	0.294552
Cer(m17:1_17:1)	Cer	M+H	520.509	13.3503	C34 H66 O2 N1	1.2143	0.720161	0.917401	0.47117
Cer(m17:1_19:1)	Cer	M+H	548.54	14.8647	C36 H70 O2 N1	1.3257	0.872617	0.181203	0.688921
Cer(m17:1_23:1)	Cer	M+H	604.603	17.579	C40 H78 O2 N1	0.92755	0.640083	0.269673	0.378478
Cer(m22:1_18:2)	Cer	M+H	602.587	16.3811	C40 H76 O2 N1	1.0227	0.982727	0.0308428	0.936186
Cer(m18:0_23:0)	Cer	M+H	622.65	19.1993	C41 H84 O2 N1	1.0555	0.982727	0.0248354	0.936186
Cer(m18:0_24:0)	Cer	M+H	636.665	19.5128	C42 H86 O2 N1	0.76548	0.425902	0.330871	0.173485
Cer(m17:1_25:1)	Cer	M+H	632.634	18.442	C42 H82 O2 N1	1.009	1	0.0613099	1
Cer(m17:1_25:2)	Cer	M+H	630.618	18.143	C42 H80 O2 N1	1.015	0.982727	0.269952	0.936186
Cer(m17:1_25:3)	Cer	M+H	628.603	16.3252	C42 H78 O2 N1	1.494	0.223457	1.05382	0.0453276
Cer(t30:1+O)	Cer	M+H	514.447	11.482	C30 H60 O5 N1	0.87413	0.982727	0.0882224	0.936186
Cer(t34:0)	Cer	M+H	556.53	10.7383	C34 H70 O4 N1	0.84598	0.93451	0.0655848	0.810181
Cer(t18:0_20:0)	Cer	M+H	612.593	16.6399	C38 H78 O4 N1	0.74642	0.112723	1.44728	0.00823902
Cer(t18:0_20:0+O)	Cer	M+H	628.587	15.5917	C38 H78 O5 N1	0.70548	0.223457	0.933683	0.0453276
Cer(t18:0_21:0+O)	Cer	M+H	642.603	16.2664	C39 H80 O5 N1	0.73674	0.186852	0.39773	0.030639
Cer(t18:0_22:0)	Cer	M+H	640.624	17.7266	C40 H82 O4 N1	0.78919	0.186852	1.59119	0.030639
Cer(t18:1_24:0+O)	Cer	M+H	682.634	16.8064	C42 H84 O5 N1	1.0894	0.93451	0.131273	0.810181
Cer(t18:0_24:2)	Cer	M+H	664.624	16.64	C42 H82 O4 N1	0.87192	0.564242	0.220494	0.297953
Cer(t18:0_25:0+O)	Cer	M+H	698.666	18.7761	C43 H88 O5 N1	0.89696	0.798597	0.118713	0.575174
Cer(t20:0_24:0+O)	Cer	M+H	712.681	18.7104	C44 H90 O5 N1	0.8833	0.93451	0.105819	0.810181
Cer(t44:3)	Cer	M+H	690.639	18.616	C44 H84 O4 N1	0.88608	0.872617	0.212019	0.688921
Cer(t20:0_25:0+O)	Cer	M+H	726.697	19.447	C45 H92 O5 N1	0.5717	0.798597	0.114928	0.575174
Cer(t20:0_26:0)	Cer	M+H	724.718	19.9087	C46 H94 O4 N1	0.50043	0.720161	0.207021	0.47117
CerG2GNAc1(d41:6)	CerG2GNAc1	M+H	1153.74	11.815	C61 H105 O18 N2	3.2723	0.223457	0.327614	0.0453276
CerG3GNAc1(d34:1)	CerG3GNAc1	M+H	1227.76	12.8231	C60 H111 O23 N2	1.0035	0.564242	0.00318952	0.297953
CerG3GNAc1(d38:1)	CerG3GNAc1	M+H	1283.82	15.617	C64 H119 O23 N2	6.2985	0.616771	0.14755	0.326058
CerG3GNAc1(d40:1)	CerG3GNAc1	M+H	1311.85	16.8368	C66 H123 O23 N2	1.0717	0.982727	0.0697974	0.936186
CerG3GNAc1(d40:1+O)	CerG3GNAc1	M+H	1327.85	16.516	C66 H123 O24 N2	2.2416	0.246107	0.124419	0.0655522
CerG3GNAc1(d42:1)	CerG3GNAc1	M+H	1339.88	17.8135	C68 H127 O23 N2	1.226	1	0.273396	1
CerG3GNAc1(d42:1+O)	CerG3GNAc1	M+H	1355.88	17.589	C68 H127 O24 N2	3.4813	0.616771	0.11949	0.328065
CerG3GNAc1(d42:2)	CerG3GNAc1	M+H	1337.87	16.7073	C68 H125 O23 N2	1.2362	0.93451	0.251554	0.810181
CerG3GNAc1(d43:1)	CerG3GNAc1	M+H	1353.9	18.115	C69 H129 O23 N2	0.52619	0.425902	0.109806	0.170466
CerG3GNAc1(d43:5)	CerG3GNAc1	M+H	1345.84	16.0096	C69 H121 O23 N2	5.9384	1	0.139989	1
CerG3GNAc1(t40:0)	CerG3GNAc1	M+H	1329.86	16.1244	C66 H125 O24 N2	2.0695	0.489694	0.356651	0.229766
CerG3GNAc1(t40:0+O)	CerG3GNAc1	M+H	1345.86	16.014	C66 H125 O25 N2	6.3598	1	0.149966	1
CerG3GNAc1(t41:0)	CerG3GNAc1	M+H	1343.88	16.7319	C67 H127 O24 N2	1.9669	0.132209	0.440894	0.0130652
CerG3GNAc1(t41:0+O)	CerG3GNAc1	M+H	1359.87	16.6111	C67 H127 O25 N2	1.2725	0.872617	0.157022	0.688921
CerG3GNAc1(t42:0)	CerG3GNAc1	M+H	1357.89	17.2063	C68 H129 O24 N2	6.4763	0.333279	0.312316	0.103095
CerG3GNAc1(t42:0+O)	CerG3GNAc1	M+H	1373.89	17.1585	C68 H129 O25 N2	1.8549	0.982727	0.14645	0.936186
CerP(d35:2)	CerP	M+H	630.486	18.072	C35 H69 O6 N1 P1	1.0595	0.93451	0.0418431	0.810181
CerP(d39:6)	CerP	M+H	678.486	19.628	C39 H69 O6 N1 P1	0.74194	0.564242	0.183286	0.297953
CerPE(d18:1_16:0)	CerPE	M+H	661.528	13.5097	C36 H74 O6 N2 P1	0.76196	0.982727	0.116024	0.936186
CerPE(d34:2)	CerPE	M+H	659.512	12.0186	C36 H72 O6 N2 P1	0.9998	0.981663	3.56657e-05	0.870516
CerPE(d18:1_24:0)	CerPE	M+H	773.653	18.4358	C44 H90 O6 N2 P1	1.0141	0.93451	0.0730401	0.810181
ChE(13:0)	ChE	M+NH4	600.571	16.021	C40 H74 O2 N1	0.78003	0.425902	0.13528	0.173485
ChE(15:0)	ChE	M+NH4	628.603	17.2769	C42 H78 O2 N1	1.1863	0.299927	1.37238	0.0926958
ChE(17:0)	ChE	M+NH4	656.634	18.165	C44 H82 O2 N1	1.171	0.425902	0.354091	0.173485
ChE(18:1)	ChE	M+NH4	668.634	21.5389	C45 H82 O2 N1	0.82652	0.851271	0.0773444	0.630356
ChE(18:2)	ChE	M+NH4	666.618	21.0946	C45 H80 O2 N1	0.9808	1	0.0134572	1
ChE(20:2)	ChE	M+NH4	694.65	21.535	C47 H84 O2 N1	1.1593	0.982727	0.0266623	0.935736
ChE(20:3)	ChE	M+NH4	692.634	21.1308	C47 H82 O2 N1	0.46319	0.469329	0.287121	0.199397
ChE(22:4)	ChE	M+NH4	718.65	21.156	C49 H84 O2 N1	0.63593	0.872617	0.124676	0.686838
ChE(30:5)	ChE	M+NH4	828.759	22.2364	C57 H98 O2 N1	7.0902	0.246107	0.293575	0.0655522
ChE(32:0)	ChE	M+H	849.842	20.7122	C59 H109 O2	2.2973	0.186852	0.467877	0.030639
CmE(2:0)	CmE	M+H	443.388	9.072	C30 H51 O2	1.2936	0.982727	0.0168195	0.936186
Co(Q10)	Co	M+H	863.691	19.7735	C59 H91 O4	1.1607	0.489694	2.32232	0.229766
Co(Q6)	Co	M+H	591.441	18.8361	C39 H59 O4	1.0852	0.640083	0.355059	0.378478
Co(Q7)	Co	M+H	659.503	18.8338	C44 H67 O4	1.0632	0.489694	0.256757	0.229766
Co(Q8)	Co	M+NH4	744.593	17.561	C49 H78 O4 N1	1.2978	0.246107	1.06661	0.0655522
Co(Q9)	Co	M+H	795.629	18.8312	C54 H83 O4	1.073	0.564242	2.769	0.297953
DG(16:0e)	DG	M+Na	353.266	16.267	C19 H38 O4 Na1	8.8348	0.9268	0.226565	0.732459
DG(18:0e)	DG	M+Na	381.298	17.215	C21 H42 O4 Na1	7.2099	0.981663	0.428781	0.86428
DG(18:1e)	DG	M+Na	379.282	16.4303	C21 H40 O4 Na1	4.3081	0.798597	0.354295	0.574504
DG(18:3e)	DG	M+H	353.269	4.66624	C21 H37 O4	1.411	0.425902	0.0966988	0.173485
DG(20:0e)	DG	M+Na	409.329	17.032	C23 H46 O4 Na1	3.9154	1	0.137275	1
DG(20:1)	DG	M+Na	421.292	1.77484	C23 H42 O5 Na1	0.68787	0.872617	0.099408	0.688921
DG(20:1e)	DG	M+Na	407.313	16.4247	C23 H44 O4 Na1	2.8385	0.982727	0.178678	0.933836
DG(22:0e)	DG	M+Na	437.36	18.8717	C25 H50 O4 Na1	2.6872	0.982727	0.43828	0.936186
DG(22:1e)	DG	M+Na	435.344	18.155	C25 H48 O4 Na1	2.8774	1	0.267042	1
DG(22:2e)	DG	M+H	411.347	18.055	C25 H47 O4	2.9018	1	0.3747	1
DG(24:0e)	DG	M+Na	465.391	19.4364	C27 H54 O4 Na1	1.875	0.872617	0.393137	0.688921
DG(24:1e)	DG	M+Na	463.376	18.86	C27 H52 O4 Na1	3.2166	0.93451	0.207484	0.797648
DG(24:2e)	DG	M+H	439.378	19.4569	C27 H51 O4	1.9631	0.93451	0.414923	0.810181
DG(24:3e)	DG	M+H	437.363	18.8657	C27 H49 O4	2.8508	0.93451	0.498933	0.80684
DG(26:0e)	DG	M+Na	493.423	19.9619	C29 H58 O4 Na1	1.4049	0.93451	0.259189	0.810181
DG(26:1e)	DG	M+Na	491.407	19.4663	C29 H56 O4 Na1	1.5862	1	0.247766	1
DG(26:2e)	DG	M+NH4	484.436	5.24526	C29 H58 O4 N1	0.93934	1	0.0499894	1
DG(26:3e)	DG	M+H	465.394	19.4402	C29 H53 O4	1.9565	0.851271	0.444002	0.630356
DG(26:4e)	DG	M+H	463.378	8.65167	C29 H51 O4	0.71765	0.358877	0.192197	0.128205
DG(27:0)	DG	M+Na	521.418	20.488	C30 H58 O5 Na1	361220000	0.430555	0.133515	0.175734
DG(28:1e)	DG	M+Na	519.438	19.9686	C31 H60 O4 Na1	1.3008	0.872617	0.223118	0.688921
DG(28:2e)	DG	M+NH4	512.467	7.63837	C31 H62 O4 N1	0.92894	0.982727	0.0547852	0.936186
DG(28:3e)	DG	M+H	493.425	19.9645	C31 H57 O4	1.337	0.93451	0.230443	0.810181
DG(28:4e)	DG	M+H	491.409	19.4644	C31 H55 O4	1.5332	1	0.237301	1
DG(29:0e)	DG	M+Na	535.47	20.6738	C32 H64 O4 Na1	1.1275	0.982727	0.0775282	0.936186
DG(29:2e)	DG	M+H	509.456	20.7079	C32 H61 O4	1.0912	0.640083	0.0260378	0.378478
DG(16:0_14:0)	DG	M+Na	563.465	15.522	C33 H64 O5 Na1	0.15058	0.0965547	0.319966	0.00507487
DG(30:1e)	DG	M+Na	547.47	20.4275	C33 H64 O4 Na1	1.2263	0.93451	0.47946	0.810181
DG(30:3e)	DG	M+H	521.456	19.974	C33 H61 O4	1.1366	0.872617	0.177216	0.688921
DG(30:4e)	DG	M+H	519.441	19.9736	C33 H59 O4	1.2553	0.93451	0.201935	0.810181
DG(30:5e)	DG	M+H	517.425	19.555	C33 H57 O4	1.1275	0.982727	0.0269913	0.933836
DG(31:0e)	DG	M+Na	563.501	21.0798	C34 H68 O4 Na1	1.2354	1	0.310996	1
DG(31:1e)	DG	M+Na	561.485	20.7081	C34 H66 O4 Na1	1.241	1	0.208509	1
DG(31:2e)	DG	M+H	537.488	21.1081	C34 H65 O4	0.83402	0.489694	0.252523	0.229766
DG(31:3e)	DG	M+H	535.472	20.2428	C34 H63 O4	1.1999	0.93451	0.0786163	0.810181
DG(16:0_16:0)	DG	M+Na	591.496	16.8642	C35 H68 O5 Na1	0.49822	0.132209	3.08336	0.0130652
DG(16:0_16:1)	DG	M+NH4	584.525	15.546	C35 H70 O5 N1	0.72942	0.489694	0.245091	0.229766
DG(14:0_18:2)	DG	M+NH4	582.509	14.3575	C35 H68 O5 N1	1.3016	0.798597	0.127067	0.575174
DG(18:2_14:1)	DG	M+NH4	580.494	13.007	C35 H66 O5 N1	1.2076	0.523225	0.0138978	0.245785
DG(32:3e)	DG	M+H	549.488	20.4426	C35 H65 O4	1.1059	0.872617	0.301522	0.688921
DG(32:4e)	DG	M+H	547.472	19.444	C35 H63 O4	1.2183	0.798597	0.260661	0.575174
DG(32:5e)	DG	M+H	545.456	20.019	C35 H61 O4	1.0473	1	0.0326586	1
DG(33:0e)	DG	M+Na	591.532	21.4494	C36 H72 O4 Na1	1.0907	1	0.114828	1
DG(33:1e)	DG	M+NH4	584.561	1.708	C36 H74 O4 N1	1.1001	0.93451	0.108456	0.810181
DG(33:2e)	DG	M+H	565.519	21.4715	C36 H69 O4	0.91919	0.798597	0.130959	0.575174
DG(33:3e)	DG	M+H	563.503	21.0845	C36 H67 O4	1.2264	1	0.299965	1
DG(34:0)	DG	M+Na	619.527	15.767	C37 H72 O5 Na1	0.86004	0.640083	0.388046	0.378478
DG(18:0_16:0)	DG	M+Na	619.527	17.9326	C37 H72 O5 Na1	0.95632	0.93451	0.12264	0.810181
DG(34:0e)	DG	M+Na	605.548	21.6093	C37 H74 O4 Na1	1.2796	0.982727	0.963813	0.936186
DG(34:1e)	DG	M+Na	603.532	21.2384	C37 H72 O4 Na1	1.1594	0.93451	0.774348	0.810181
DG(16:1_18:1)	DG	M+H	593.514	19.288	C37 H69 O5	1.6909	0.93451	0.138118	0.808866
DG(16:1_18:2)	DG	M+NH4	608.525	14.4126	C37 H70 O5 N1	1.1108	0.982727	0.11356	0.936186
DG(16:0_18:3)	DG	M+NH4	608.525	14.7625	C37 H70 O5 N1	0.63301	0.358877	0.270722	0.128205
DG(34:5e)	DG	M+H	573.488	19.9347	C37 H65 O4	1.1595	1	0.367005	1
DG(35:0e)	DG	M+Na	619.564	21.73	C38 H76 O4 Na1	1.0642	1	0.0337516	1
DG(35:1e)	DG	M+Na	617.548	21.4105	C38 H74 O4 Na1	1.2366	0.93451	0.132928	0.810181
DG(17:0_18:2)	DG	M+NH4	624.556	16.4296	C38 H74 O5 N1	0.93375	0.489694	0.0742444	0.229766
DG(35:2e)	DG	M+Na	615.532	21.0808	C38 H72 O4 Na1	1.1016	0.798597	0.03583	0.575174
DG(35:3e)	DG	M+H	591.535	21.4545	C38 H71 O4	1.0907	1	0.114828	1
DG(35:4e)	DG	M+Na	611.501	12.9324	C38 H68 O4 Na1	0.97572	0.982727	0.0282218	0.936186
DG(18:0_18:0)	DG	M+Na	647.558	17.232	C39 H76 O5 Na1	0.7005	0.489694	0.289627	0.229766
DG(20:0_16:0)	DG	M+NH4	642.603	18.7575	C39 H80 O5 N1	1.6795	0.358877	0.319949	0.128205
DG(18:0_18:1)	DG	M+Na	645.543	15.998	C39 H74 O5 Na1	1.5178	0.982727	0.0950364	0.936186
DG(36:1)	DG	M+NH4	640.587	16.8718	C39 H78 O5 N1	1.0776	1	0.156803	1
DG(16:0_20:1)	DG	M+NH4	640.587	17.9259	C39 H78 O5 N1	1.2701	0.720161	0.542131	0.47117
DG(36:1e)	DG	M+Na	631.564	21.5604	C39 H76 O4 Na1	1.0452	0.982727	0.0480843	0.936186
DG(36:2e)	DG	M+H	607.566	21.9629	C39 H75 O4	1.687	0.93451	0.918203	0.810181
DG(16:0_20:3)	DG	M+NH4	636.556	16.399	C39 H74 O5 N1	0.96655	0.720161	0.0377724	0.47117
DG(36:3e)	DG	M+H	605.55	21.6114	C39 H73 O4	1.2796	0.982727	0.963813	0.936186
DG(18:1_18:3)	DG	M+H	617.514	11.4847	C39 H69 O5	2.0871	0.112723	0.398741	0.00823902
DG(16:0_20:4)	DG	M+Na	639.496	15.4159	C39 H68 O5 Na1	0.7199	0.720161	0.487199	0.47117
DG(18:3_18:2)	DG	M+NH4	632.525	13.6106	C39 H70 O5 N1	0.66113	0.93451	0.0661565	0.803316
DG(16:1_20:4)	DG	M+NH4	632.525	14.0309	C39 H70 O5 N1	1.1165	0.872617	0.10031	0.688921
DG(16:0_20:5)	DG	M+NH4	632.525	14.4141	C39 H70 O5 N1	0.543	0.160041	0.576407	0.0202406
DG(36:5e)	DG	M+H	601.519	20.8966	C39 H69 O4	0.94836	0.982727	0.22073	0.936186
DG(36:6e)	DG	M+H	599.503	20.5195	C39 H67 O4	0.92875	1	0.197174	1
DG(36:7e)	DG	M+H	597.488	20.1524	C39 H65 O4	0.92503	0.982727	0.0919115	0.936186
DG(37:1e)	DG	M+Na	645.579	21.743	C40 H78 O4 Na1	0.32036	0.720161	0.0636028	0.445976
DG(37:2e)	DG	M+H	621.582	22.105	C40 H77 O4	1.4743	0.720161	0.119687	0.47117
DG(19:1_18:2)	DG	M+NH4	650.572	16.3507	C40 H76 O5 N1	1.0549	1	0.0271073	1
DG(37:3e)	DG	M+H	619.566	21.7745	C40 H75 O4	1.0642	1	0.0337516	1
DG(17:0_20:4)	DG	M+NH4	648.556	15.8006	C40 H74 O5 N1	0.95838	0.93451	0.0288215	0.810181
DG(37:4e)	DG	M+H	617.55	21.4166	C40 H73 O4	1.2366	0.93451	0.132928	0.810181
DG(38:0)	DG	M+NH4	670.634	17.44	C41 H84 O5 N1	1.0215	0.982727	0.0618266	0.936186
DG(16:0_22:0)	DG	M+NH4	670.634	19.4524	C41 H84 O5 N1	3.4351	0.223457	0.420227	0.0453276
DG(20:0_18:1)	DG	M+Na	673.574	18.746	C41 H78 O5 Na1	1.969	0.358877	0.277958	0.128205
DG(38:1e)	DG	M+Na	659.595	21.8789	C41 H80 O4 Na1	1.486	0.489694	0.204249	0.229766
DG(20:1_18:1)	DG	M+Na	671.558	16.311	C41 H76 O5 Na1	1.2446	0.720161	0.160313	0.47117
DG(38:2)	DG	M+NH4	666.603	17.0482	C41 H80 O5 N1	0.80895	0.564242	0.512688	0.297953
DG(38:2e)	DG	M+Na	657.579	21.559	C41 H78 O4 Na1	1.3784	0.691529	0.0526564	0.415063
DG(16:0_22:3)	DG	M+Na	669.543	15.7588	C41 H74 O5 Na1	1.4962	0.425902	0.159746	0.173485
DG(20:1_18:2)	DG	M+Na	669.543	16.9585	C41 H74 O5 Na1	1.0806	0.982727	0.101993	0.936186
DG(18:0_20:3)	DG	M+NH4	664.587	17.2869	C41 H78 O5 N1	0.56295	0.160041	0.816954	0.0202406
DG(38:3e)	DG	M+H	633.582	21.9211	C41 H77 O4	1.4769	0.720161	0.368302	0.47117
DG(20:2_18:2)	DG	M+NH4	662.572	15.854	C41 H76 O5 N1	0.70487	0.564242	0.467018	0.297953
DG(16:0_22:4)	DG	M+NH4	662.572	16.3421	C41 H76 O5 N1	0.88388	0.720161	0.380836	0.47117
DG(18:0_20:4)	DG	M+NH4	662.572	16.7497	C41 H76 O5 N1	0.98016	0.93451	0.354866	0.810181
DG(38:4e)	DG	M+H	631.566	21.5621	C41 H75 O4	1.0464	0.982727	0.0501642	0.936186
DG(18:1_20:4)	DG	M+NH4	660.556	15.4176	C41 H74 O5 N1	0.8902	0.720161	0.720194	0.47117
DG(16:0_22:5)	DG	M+NH4	660.556	15.8156	C41 H74 O5 N1	0.76238	0.299927	0.696966	0.0926958
DG(38:5)	DG	M+NH4	660.556	27.633	C41 H74 O5 N1	1.5003	0.186852	0.194153	0.030639
DG(18:2_20:4)	DG	M+NH4	658.541	14.2675	C41 H72 O5 N1	0.98742	0.982727	0.048259	0.936186
DG(16:0_22:6)	DG	M+NH4	658.541	14.8529	C41 H72 O5 N1	0.50518	0.186852	1.8716	0.030639
DG(38:6e)	DG	M+H	627.535	16.7475	C41 H71 O4	1.0739	0.872617	0.26803	0.688921
DG(38:7e)	DG	M+Na	647.501	10.8274	C41 H68 O4 Na1	1.1553	0.425902	0.173243	0.173485
DG(38:8e)	DG	M+H	623.503	20.5956	C41 H67 O4	0.66655	0.299927	0.348269	0.0926958
DG(19:0_20:4)	DG	M+NH4	676.587	17.0993	C42 H78 O5 N1	1.1279	0.564242	0.0496798	0.297953
DG(40:1)	DG	M+Na	701.605	18.032	C43 H82 O5 Na1	144710000	0.682461	0.0718662	0.404657
DG(16:0_24:1)	DG	M+NH4	696.65	19.3571	C43 H86 O5 N1	7.4192	0.132209	0.86334	0.0130652
DG(40:1e)	DG	M+Na	687.626	22.1772	C43 H84 O4 Na1	2.9558	0.186852	0.520039	0.030639
DG(16:0_24:2)	DG	M+NH4	694.634	18.7109	C43 H84 O5 N1	3.7576	0.186852	0.724439	0.030639
DG(40:2e)	DG	M+Na	685.611	21.8783	C43 H82 O4 Na1	1.9846	0.299927	0.228771	0.0926958
DG(22:1_18:2)	DG	M+NH4	692.619	17.953	C43 H82 O5 N1	1.4805	0.489694	0.345426	0.229766
DG(40:3e)	DG	M+H	661.613	22.192	C43 H81 O4	2.2862	0.246107	0.473924	0.0655522
DG(18:0_22:4)	DG	M+NH4	690.603	16.3444	C43 H80 O5 N1	0.85044	0.798597	0.208462	0.575174
DG(40:4)	DG	M+NH4	690.603	16.71	C43 H80 O5 N1	0.96476	1	0.187488	1
DG(22:2_18:2)	DG	M+NH4	690.603	17.0644	C43 H80 O5 N1	1.7591	0.246107	0.320422	0.0655522
DG(40:4e)	DG	M+H	659.597	21.8935	C43 H79 O4	1.486	0.489694	0.204249	0.229766
DG(18:1_22:4)	DG	M+NH4	688.587	16.3474	C43 H78 O5 N1	1.2767	0.489694	0.466697	0.229766
DG(18:0_22:5)	DG	M+NH4	688.587	16.7011	C43 H78 O5 N1	1.2143	0.425902	0.543376	0.173485
DG(40:5e)	DG	M+H	657.582	21.564	C43 H77 O4	1.4607	0.616771	0.0640543	0.328065
DG(18:1_22:5)	DG	M+H	669.545	15.3126	C43 H73 O5	2.4596	0.640083	0.275763	0.378478
DG(20:2_20:4)	DG	M+NH4	686.572	15.7499	C43 H76 O5 N1	0.71591	0.720161	0.468586	0.47117
DG(18:0_22:6)	DG	M+NH4	686.572	16.3016	C43 H76 O5 N1	0.93444	0.982727	0.235058	0.936186
DG(22:5_18:2)	DG	M+NH4	684.556	14.2744	C43 H74 O5 N1	1.3448	0.872617	0.177761	0.688921
DG(18:1_22:6)	DG	M+NH4	684.556	14.8659	C43 H74 O5 N1	1.1067	0.798597	0.0809833	0.575174
DG(40:7e)	DG	M+H	653.55	16.026	C43 H73 O4	4.2529	0.981663	0.37774	0.86428
DG(18:2_22:6)	DG	M+NH4	682.541	13.8068	C43 H72 O5 N1	1.027	0.982727	0.0813452	0.936186
DG(40:8e)	DG	M+H	651.535	20.7024	C43 H71 O4	1.1007	0.720161	0.0799093	0.47117
DG(20:5_20:4)	DG	M+NH4	680.525	12.9051	C43 H70 O5 N1	0.94739	0.982727	0.0335748	0.936186
DG(25:0_16:0)	DG	M+NH4	712.681	20.2702	C44 H90 O5 N1	8.401	0.223457	0.289545	0.0438264
DG(18:2_23:0)	DG	M+NH4	708.65	19.2117	C44 H86 O5 N1	1.4081	0.533657	0.0834079	0.261496
DG(18:1_24:1)	DG	M+NH4	722.666	19.3753	C45 H88 O5 N1	3.1306	0.299927	0.665076	0.0926958
DG(24:1_18:2)	DG	M+NH4	720.65	18.7591	C45 H86 O5 N1	3.4471	0.132209	0.570409	0.0130652
DG(42:3e)	DG	M+H	689.644	20.001	C45 H85 O4	4.4787	0.239014	0.496276	0.0542411
DG(24:2_18:2)	DG	M+NH4	718.634	18.016	C45 H84 O5 N1	3.9837	0.299927	0.329432	0.0926958
DG(22:0_20:4)	DG	M+NH4	718.634	18.4913	C45 H84 O5 N1	0.95794	0.564242	0.0095519	0.297953
DG(42:4e)	DG	M+H	687.629	22.153	C45 H83 O4	2.9925	0.186852	0.528661	0.030639
DG(42:5)	DG	M+NH4	716.619	16.682	C45 H82 O5 N1	1.3364	0.640083	0.247016	0.378478
DG(22:1_20:4)	DG	M+NH4	716.619	17.6296	C45 H82 O5 N1	2.0991	0.720161	0.291932	0.47117
DG(20:2_22:4)	DG	M+NH4	714.603	16.3137	C45 H80 O5 N1	0.92611	0.93451	0.0843719	0.810181
DG(22:2_20:4)	DG	M+NH4	714.603	16.6821	C45 H80 O5 N1	2.2115	0.358877	0.409534	0.128205
DG(42:6)	DG	M+NH4	714.603	17.022	C45 H80 O5 N1	2.1394	0.358877	0.213635	0.128205
DG(20:0_22:6)	DG	M+NH4	714.603	17.4714	C45 H80 O5 N1	2.5035	0.640083	0.187467	0.375117
DG(20:3_22:4)	DG	M+NH4	712.587	15.6461	C45 H78 O5 N1	2.396	0.358877	0.411924	0.128205
DG(20:1_22:6)	DG	M+NH4	712.587	16.2208	C45 H78 O5 N1	4.3159	0.425902	0.207549	0.172733
DG(22:4_20:4)	DG	M+NH4	710.572	14.8715	C45 H76 O5 N1	2.4929	0.831416	0.0681807	0.599266
DG(22:5_20:4)	DG	M+NH4	708.556	14.38	C45 H74 O5 N1	4.3787	0.0965547	0.285976	0.00507487
DG(25:0_18:2)	DG	M+NH4	736.681	19.824	C46 H90 O5 N1	9.963	0.399466	0.137175	0.146254
DG(44:1)	DG	M+NH4	752.713	19.9484	C47 H94 O5 N1	6.8796	0.223457	0.37146	0.0453276
DG(44:2)	DG	M+NH4	750.697	19.386	C47 H92 O5 N1	3.7663	0.246107	0.298501	0.0655522
DG(26:1_18:1)	DG	M+NH4	750.697	19.961	C47 H92 O5 N1	2.6262	0.399466	0.316193	0.148829
DG(44:3)	DG	M+NH4	748.681	18.755	C47 H90 O5 N1	6.3491	0.132209	0.208908	0.0129066
DG(26:0_18:3)	DG	M+NH4	748.681	19.659	C47 H90 O5 N1	2.5216	0.425902	0.144088	0.173485
DG(24:0_20:4)	DG	M+NH4	746.666	19.359	C47 H88 O5 N1	1.5694	0.299927	0.354904	0.0926958
DG(24:1_20:4)	DG	M+NH4	744.65	18.5736	C47 H86 O5 N1	2.1455	0.223457	0.308455	0.0453276
DG(24:2_20:4)	DG	M+NH4	742.634	17.7896	C47 H84 O5 N1	10.759	0.360752	0.140099	0.129073
DG(22:4_22:4)	DG	M+NH4	738.603	15.8398	C47 H80 O5 N1	2.6297	0.798597	0.118602	0.549674
DG(26:0_20:4)	DG	M+NH4	774.697	19.933	C49 H92 O5 N1	1.3232	0.872617	0.124688	0.688921
DG(26:1_20:4)	DG	M+NH4	772.681	19.3014	C49 H90 O5 N1	2.2073	0.299927	0.230804	0.0926958
DG(24:0_22:6)	DG	M+NH4	770.666	19.1111	C49 H88 O5 N1	2.6721	0.223457	0.251669	0.0453276
DG(48:0)	DG	M+H	793.764	21.8227	C51 H101 O5	0.30139	0.112723	0.295045	0.00823902
DG(48:1)	DG	M+NH4	808.775	21.7278	C51 H102 O5 N1	0.47714	0.246107	0.218755	0.0655522
DG(26:0_22:6)	DG	M+NH4	798.697	19.714	C51 H92 O5 N1	1.6846	0.640083	0.0916401	0.375117
DG(49:4)	DG	M+Na	821.699	17.2932	C52 H94 O5 Na1	0.8525	0.358877	0.606382	0.128205
DG(50:0)	DG	M+H	821.796	22.1227	C53 H105 O5	0.38193	0.186852	0.247055	0.030639
DG(50:1)	DG	M+H	819.78	21.7927	C53 H103 O5	0.64233	0.489694	0.151435	0.229766
DG(38:1_16:0)	DG	M+NH4	892.869	22.359	C57 H114 O5 N1	0.97537	0.982727	0.0171581	0.936186
DG(36:1_18:1)	DG	M+NH4	890.854	22.073	C57 H112 O5 N1	0.87331	0.640083	0.102829	0.378478
DG(56:3)	DG	M+Na	921.825	20.17	C59 H110 O5 Na1	0.89164	0.798597	0.274467	0.575174
DG(58:0)	DG	M+NH4	950.947	22.901	C61 H124 O5 N1	2.307	0.982727	0.179103	0.936186
DGDG(39:3)	DGDG	M+NH4	1002.71	16.5146	C54 H100 O15 N1	0.55349	0.223457	0.310257	0.0453276
DGDG(41:3)	DGDG	M+NH4	1030.74	17.62	C56 H104 O15 N1	0.98115	0.93451	0.00545443	0.810181
GM3(d34:1+O)	GM3	M+H	1169.72	11.504	C57 H105 O22 N2	2.0016	0.720161	0.032352	0.445976
GM3(d42:1)	GM3	M+H	1265.85	16.9846	C65 H121 O21 N2	2.5935	0.0965547	1.22426	0.00507487
GM3(d42:5)	GM3	M+H	1257.78	16.9878	C65 H113 O21 N2	1.1767	0.798597	0.0523361	0.575174
GM3(d45:2+O)	GM3	M+H	1321.87	17.8	C68 H125 O22 N2	7.4309	0.720161	0.10657	0.46195
GM3(t42:4)	GM3	M+H	1275.79	16.4402	C65 H115 O22 N2	1.3783	0.425902	0.196164	0.173485
Hex1Cer(d18:1_16:0)	Hex1Cer	M+H	700.572	13.666	C40 H78 O8 N1	1.1009	0.640083	0.148852	0.378478
Hex1Cer(d18:1_21:1)	Hex1Cer	M+H	768.635	16.8097	C45 H86 O8 N1	0.80122	0.425902	0.149656	0.173485
Hex1Cer(d18:1_21:3)	Hex1Cer	M+H	764.603	15.967	C45 H82 O8 N1	1.5111	0.0965547	5.86806	0.00507487
Hex1Cer(d18:1_22:0+O)	Hex1Cer	M+H	800.661	17.3338	C46 H90 O9 N1	1.0139	0.982727	0.0147557	0.936186
Hex1Cer(d18:1_22:1)	Hex1Cer	M+H	782.65	15.6297	C46 H88 O8 N1	0.61937	0.489694	0.593041	0.229766
Hex1Cer(d18:1_22:6)	Hex1Cer	M+H	772.572	16.295	C46 H78 O8 N1	1.3109	0.425902	0.945004	0.173485
Hex1Cer(d18:2_23:0)	Hex1Cer	M+H	796.666	17.064	C47 H90 O8 N1	1.3859	0.640083	0.107759	0.378478
Hex1Cer(d18:1_23:1)	Hex1Cer	M+H	796.666	17.8561	C47 H90 O8 N1	1.002	0.982727	0.00492974	0.936186
Hex1Cer(d18:1_23:4)	Hex1Cer	M+H	790.619	17.499	C47 H84 O8 N1	1.4304	0.489694	0.312649	0.229766
Hex1Cer(d18:1_24:0)	Hex1Cer	M+H	812.697	18.4515	C48 H94 O8 N1	1.4359	0.0965547	2.15281	0.00507487
Hex1Cer(d18:1_24:0+O)	Hex1Cer	M+H	828.692	16.7939	C48 H94 O9 N1	0.76268	0.720161	0.860255	0.47117
Hex1Cer(d18:1_24:1)	Hex1Cer	M+H	810.682	16.798	C48 H92 O8 N1	0.75326	0.720161	0.988048	0.47117
Hex1Cer(d18:2_24:1)	Hex1Cer	M+H	808.666	16.4005	C48 H90 O8 N1	0.97433	0.93451	0.0369622	0.810181
Hex1Cer(d18:1_24:6)	Hex1Cer	M+H	800.603	17.4	C48 H82 O8 N1	1.3466	0.425902	0.356321	0.173485
Hex1Cer(d18:1_25:0)	Hex1Cer	M+H	826.713	18.6624	C49 H96 O8 N1	1.5844	0.299927	0.330821	0.0926958
Hex1Cer(d18:1_25:1)	Hex1Cer	M+H	824.697	18.6616	C49 H94 O8 N1	0.87856	0.798597	0.0905858	0.575174
Hex1Cer(d43:2+O)	Hex1Cer	M+H	840.692	19.161	C49 H94 O9 N1	0.65374	0.872617	0.857906	0.688921
Hex1Cer(d20:1_24:0)	Hex1Cer	M+H	840.729	17.9009	C50 H98 O8 N1	0.41316	0.720161	0.238611	0.468042
Hex1Cer(d20:1_24:0+O)	Hex1Cer	M+H	856.724	18.8364	C50 H98 O9 N1	1.3863	0.489694	0.407891	0.229766
Hex1Cer(d20:1_24:1)	Hex1Cer	M+H	838.713	19.0159	C50 H96 O8 N1	0.86652	0.640083	0.0581991	0.378478
Hex1Cer(t18:0_16:0+O)	Hex1Cer	M+H	734.578	12.588	C40 H80 O10 N1	0.5939	0.160041	0.294501	0.0202406
Hex1Cer(t18:0_20:0+O)	Hex1Cer	M+H	790.64	15.5997	C44 H88 O10 N1	0.69268	0.132209	1.27214	0.0130652
Hex1Cer(t18:0_21:0+O)	Hex1Cer	M+H	804.656	16.2906	C45 H90 O10 N1	0.76711	0.425902	0.645764	0.173485
Hex1Cer(t18:0_22:0+O)	Hex1Cer	M+H	818.672	16.8792	C46 H92 O10 N1	0.77306	0.223457	2.09685	0.0453276
Hex1Cer(t18:0_23:0+O)	Hex1Cer	M+H	832.687	17.4514	C47 H94 O10 N1	0.9894	0.93451	0.0398615	0.810181
Hex1Cer(t18:0_24:0)	Hex1Cer	M+H	830.708	16.414	C48 H96 O9 N1	0.73268	0.299927	0.264377	0.0926958
Hex1Cer(t18:0_24:0+O)	Hex1Cer	M+H	846.703	17.9107	C48 H96 O10 N1	1.4141	0.0965547	2.41286	0.00507487
Hex1Cer(t42:1+O)	Hex1Cer	M+H	844.687	16.732	C48 H94 O10 N1	0.75664	0.223457	0.37603	0.0453276
Hex1Cer(t20:0_23:0+O)	Hex1Cer	M+H	860.719	18.3678	C49 H98 O10 N1	1.1604	0.720161	0.114983	0.47117
Hex1Cer(t20:0_24:0+O)	Hex1Cer	M+H	874.734	18.7475	C50 H100 O10 N1	1.5527	0.0965547	1.06988	0.00507487
Hex1Cer(t20:0_25:0+O)	Hex1Cer	M+H	888.75	19.017	C51 H102 O10 N1	1.8017	1	0.491801	1
Hex2Cer(d18:1_16:0)	Hex2Cer	M+H	862.625	13.3298	C46 H88 O13 N1	1.5905	0.489694	0.219956	0.229766
Hex2Cer(d18:1_20:0)	Hex2Cer	M+H	918.688	16.097	C50 H96 O13 N1	1.143	0.93451	0.0251009	0.80684
Hex2Cer(d18:1_22:0)	Hex2Cer	M+H	946.719	17.294	C52 H100 O13 N1	1.0056	0.982727	0.00490881	0.936186
Hex2Cer(d18:1_23:0)	Hex2Cer	M+H	960.735	17.7541	C53 H102 O13 N1	1.0013	0.872617	0.00110326	0.688921
Hex2Cer(d18:1_24:0)	Hex2Cer	M+H	974.75	18.1712	C54 H104 O13 N1	1.3363	0.186852	0.686717	0.030639
Hex2Cer(d18:1_24:0+O)	Hex2Cer	M+H	990.745	16.5673	C54 H104 O14 N1	0.81118	0.720161	0.111555	0.47117
Hex2Cer(d18:1_24:1)	Hex2Cer	M+H	972.735	17.1377	C54 H102 O13 N1	1.2336	0.358877	0.258479	0.128205
Hex2Cer(d18:1_25:0)	Hex2Cer	M+H	988.766	18.5787	C55 H106 O13 N1	1.263	0.246107	0.167771	0.0655522
Hex2Cer(d18:1_26:0)	Hex2Cer	M+H	1002.78	18.915	C56 H108 O13 N1	0.9534	0.872617	0.0307142	0.688921
Hex2Cer(m42:2)	Hex2Cer	M+H	956.74	18.1775	C54 H102 O12 N1	1.4576	0.186852	0.328834	0.030639
Hex2Cer(t18:0_22:0+O)	Hex2Cer	M+H	980.724	16.5269	C52 H102 O15 N1	0.73503	0.489694	0.3329	0.229766
Hex2Cer(t18:0_23:0+O)	Hex2Cer	M+H	994.74	17.0877	C53 H104 O15 N1	0.84018	0.720161	0.108871	0.47117
Hex2Cer(t18:0_24:0)	Hex2Cer	M+H	992.761	17.7248	C54 H106 O14 N1	0.88697	0.640083	0.111915	0.378478
Hex2Cer(t18:0_24:0+O)	Hex2Cer	M+H	1008.76	17.6143	C54 H106 O15 N1	1.0229	0.93451	0.0209774	0.810181
Hex2Cer(t18:0_24:1)	Hex2Cer	M+H	990.745	16.5665	C54 H104 O14 N1	0.81224	0.720161	0.110727	0.47117
Hex2Cer(t45:0)	Hex2Cer	M+H	1034.81	19.422	C57 H112 O14 N1	1.1939	0.798597	0.08117	0.575174
Hex3Cer(d18:1_24:0)	Hex3Cer	M+H	1136.8	17.829	C60 H114 O18 N1	1.1809	0.982727	0.040252	0.936186
Hex3Cer(t18:0_22:0)	Hex3Cer	M+H	1126.78	16.4535	C58 H112 O19 N1	0.32675	0.489694	0.182486	0.229766
Hex3Cer(t18:0_23:0)	Hex3Cer	M+H	1140.8	16.7494	C59 H114 O19 N1	4.1545	0.843355	0.105039	0.608102
Hex3Cer(t18:0_23:0+O)	Hex3Cer	M+H	1156.79	16.702	C59 H114 O20 N1	12.064	0.293041	0.147547	0.0812623
LBPA(16:0_18:1)	LBPA	M+H	749.533	13.77	C40 H78 O10 P1	0.79797	0.132209	2.37725	0.0130652
LBPA(16:1_18:2)	LBPA	M+H	745.501	11.2174	C40 H74 O10 P1	1.6473	0.246107	0.136437	0.0655522
LBPA(18:0_18:2)	LBPA	M+NH4	792.575	10.246	C42 H83 O10 P1 N1	0.99338	1	0.00370315	1
LBPA(18:1_18:2)	LBPA	M+H	773.533	11.603	C42 H78 O10 P1	1.3899	0.186852	0.452421	0.030639
LBPA(18:2_18:2)	LBPA	M+NH4	788.544	10.5307	C42 H79 O10 P1 N1	1.3626	0.358877	0.212429	0.128205
LBPA(16:0_20:4)	LBPA	M+H	771.517	12.2879	C42 H76 O10 P1	0.99971	0.982727	0.000207421	0.936186
LBPA(18:2_20:4)	LBPA	M+H	795.517	10.2891	C44 H76 O10 P1	1.2139	0.246107	0.16397	0.0655522
LPA(18:2e)	LPA	M+NH4	438.298	4.772	C21 H45 O6 N1 P1	1.212	0.93451	0.0678365	0.810181
LPA(22:6)	LPA	M+Na	505.233	9.36667	C25 H39 O7 N0 P1 Na1	0.86342	0.93451	0.042931	0.810181
LPC(14:0)	LPC	M+H	468.308	2.10627	C22 H47 O7 N1 P1	1.8023	0.186852	0.852824	0.030639
LPC(14:0e)	LPC	M+H	454.329	2.69275	C22 H49 O6 N1 P1	0.67462	0.160041	0.130033	0.0202406
LPC(14:1e)	LPC	M+H	452.314	2.551	C22 H47 O6 N1 P1	0.84052	0.720161	0.0389591	0.47117
LPC(16:0e)	LPC	M+Na	504.342	4.22983	C24 H52 O6 N1 P1 Na1	0.4786	0.186852	0.483949	0.030639
LPC(16:2e)	LPC	M+H	478.329	3.18136	C24 H49 O6 N1 P1	1.6178	0.112723	0.340786	0.00823902
LPC(18:1e)	LPC	M+H	508.376	4.43821	C26 H55 O6 N1 P1	0.8802	0.358877	0.528705	0.128205
LPC(18:3)	LPC	M+H	518.324	2.05138	C26 H49 O7 N1 P1	1.2072	0.489694	0.345754	0.229766
LPC(18:3e)	LPC	M+H	504.345	3.08963	C26 H51 O6 N1 P1	1.2984	0.564242	0.261666	0.297953
LPC(18:4)	LPC	M+H	516.308	1.71327	C26 H47 O7 N1 P1	1.563	0.425902	0.063003	0.173485
LPC(19:1)	LPC	M+H	536.371	4.53664	C27 H55 O7 N1 P1	1.6242	0.112723	0.469146	0.00823902
LPC(20:0e)	LPC	M+H	538.423	8.48875	C28 H61 O6 N1 P1	1.0559	0.720161	0.0681042	0.47117
LPC(20:1)	LPC	M+H	550.387	5.09309	C28 H57 O7 N1 P1	1.2853	0.223457	0.215146	0.0453276
LPC(20:1e)	LPC	M+H	536.407	8.28313	C28 H59 O6 N1 P1	1.7452	0.112723	0.161954	0.00823902
LPC(20:2e)	LPC	M+H	534.392	4.83524	C28 H57 O6 N1 P1	1.2376	0.358877	0.106141	0.128205
LPC(20:3)	LPC	M+H	546.355	2.84503	C28 H53 O7 N1 P1	0.75749	0.358877	0.67109	0.128205
LPC(20:3e)	LPC	M+H	532.376	6.40565	C28 H55 O6 N1 P1	0.62	0.246107	0.302217	0.0655522
LPC(20:4)	LPC	M+Na	566.322	2.38077	C28 H50 O7 N1 P1 Na1	1.2728	0.132209	0.615485	0.0130652
LPC(20:4e)	LPC	M+H	530.361	6.146	C28 H53 O6 N1 P1	1.5673	0.132209	0.139923	0.0130652
LPC(20:5)	LPC	M+H	542.324	1.8795	C28 H49 O7 N1 P1	0.74712	0.246107	0.380811	0.0655522
LPC(21:0)	LPC	M+H	566.418	8.55906	C29 H61 O7 N1 P1	1.2291	0.425902	0.143536	0.173485
LPC(22:1)	LPC	M+H	578.418	7.71259	C30 H61 O7 N1 P1	2.05	0.0965547	0.874847	0.00507487
LPC(22:2)	LPC	M+H	576.402	5.96029	C30 H59 O7 N1 P1	2.2793	0.0965547	0.535429	0.00507487
LPC(22:3)	LPC	M+H	574.387	4.52129	C30 H57 O7 N1 P1	1.8247	0.0965547	0.313223	0.00507487
LPC(22:4)	LPC	M+H	572.371	3.30042	C30 H55 O7 N1 P1	1.6854	0.0965547	0.597525	0.00507487
LPC(22:5)	LPC	M+H	570.355	2.87232	C30 H53 O7 N1 P1	1.7614	0.112723	0.369342	0.00823902
LPC(22:6)	LPC	M+H	568.34	2.21628	C30 H51 O7 N1 P1	1.1898	0.640083	0.806955	0.378478
LPC(24:1)	LPC	M+H	606.449	9.374	C32 H65 O7 N1 P1	2.5343	0.0965547	1.5404	0.00507487
LPC(24:2)	LPC	M+H	604.434	7.99919	C32 H63 O7 N1 P1	2.8928	0.0965547	0.746095	0.00507487
LPC(25:0)	LPC	M+H	622.481	11.9502	C33 H69 O7 N1 P1	2.7915	0.0965547	1.12558	0.00507487
LPC(25:1)	LPC	M+H	620.465	10.2202	C33 H67 O7 N1 P1	3.8183	0.0965547	0.342853	0.00507487
LPC(28:0)	LPC	M+H	664.528	14.4119	C36 H75 O7 N1 P1	2.0954	0.160041	0.336466	0.0202406
LPC(32:0)	LPC	M+Na	742.572	15.4846	C40 H82 O7 N1 P1 Na1	0.70186	0.223457	0.758348	0.0453276
LPE(14:0)	LPE	M+H	426.262	2.368	C19 H41 O7 N1 P1	1.0673	0.982727	0.00941642	0.936186
LPE(16:0)	LPE	M+H	454.293	3.68241	C21 H45 O7 N1 P1	0.90557	0.425902	0.803582	0.173485
LPE(16:0e)	LPE	M+Na	462.295	4.46929	C21 H46 O6 N1 P1 Na1	0.36086	0.0965547	0.162877	0.00507487
LPE(16:1e)	LPE	M+Na	460.28	4.3382	C21 H44 O6 N1 P1 Na1	0.85476	0.186852	0.273536	0.030639
LPE(18:0)	LPE	M+H	482.324	5.67475	C23 H49 O7 N1 P1	1.2442	0.246107	3.28771	0.0655522
LPE(18:0e)	LPE	M+Na	490.327	6.76244	C23 H50 O6 N1 P1 Na1	0.46674	0.0965547	0.16986	0.00507487
LPE(18:1)	LPE	M+H	480.308	3.85369	C23 H47 O7 N1 P1	1.0117	1	0.0831138	1
LPE(18:1e)	LPE	M+Na	488.311	6.5477	C23 H48 O6 N1 P1 Na1	1.0467	0.872617	0.0736395	0.688921
LPE(18:2e)	LPE	M+Na	486.295	4.57642	C23 H46 O6 N1 P1 Na1	1.005	0.982727	0.00550547	0.936186
LPE(18:3e)	LPE	M+Na	484.28	3.30932	C23 H44 O6 N1 P1 Na1	0.96557	0.93451	0.0149216	0.810181
LPE(20:1e)	LPE	M+Na	516.342	8.60087	C25 H52 O6 N1 P1 Na1	1.351	0.798597	0.0510579	0.575174
LPE(20:4)	LPE	M+H	502.293	2.50524	C25 H45 O7 N1 P1	1.1935	0.299927	1.43666	0.0926958
LPE(22:6)	LPE	M+H	526.293	2.32445	C27 H45 O7 N1 P1	1.1114	0.564242	0.241333	0.297953
LPE(24:0)	LPE	M+H	566.418	11.43	C29 H61 O7 N1 P1	2.3633	0.0965547	0.415168	0.00507487
LPE(24:1)	LPE	M+H	564.402	9.64371	C29 H59 O7 N1 P1	3.0404	0.0965547	0.225664	0.00507487
LPG(16:0)	LPG	M+H	485.287	2.91584	C22 H46 O9 N0 P1	0.95203	0.872617	0.011484	0.688921
LPG(18:2)	LPG	M+Na	531.269	2.12633	C24 H45 O9 N0 P1 Na1	1.1147	0.798597	0.0174588	0.575174
LPG(20:3)	LPG	M+Na	557.285	1.94664	C26 H47 O9 N0 P1 Na1	1.1691	0.720161	0.0873785	0.47117
LPS(18:0)	LPS	M+H	526.314	4.29797	C24 H49 O9 N1 P1	2.5035	0.358877	0.12841	0.128205
LPS(20:4)	LPS	M+H	546.283	1.94	C26 H45 O9 N1 P1	1.3163	0.872617	0.0680496	0.688921
LSM(d18:1)	LSM	M+H	465.345	2.88629	C23 H50 O5 N2 P1	0.66125	0.132209	0.122185	0.0130652
LSM(d20:1)	LSM	M+H	493.376	4.54498	C25 H54 O5 N2 P1	0.71397	0.0965547	0.112194	0.00507487
LSM(d20:2)	LSM	M+H	491.361	3.09249	C25 H52 O5 N2 P1	0.71522	0.186852	0.107833	0.030639
LSM(t18:1)	LSM	M+H	481.34	2.49635	C23 H50 O6 N2 P1	0.54939	0.132209	0.167361	0.0130652
MG(16:0)	MG	M+H	331.284	5.7751	C19 H39 O4	1.1018	0.720161	0.0347248	0.47117
MG(18:0)	MG	M+H	359.316	7.99427	C21 H43 O4	1.1671	0.564242	0.0504472	0.297953
MG(18:1)	MG	M+H	357.3	27.931	C21 H41 O4	1.1621	0.640083	0.0653027	0.378478
MG(18:2)	MG	M+H	355.284	2.3008	C21 H39 O4	0.93491	0.489694	0.0212118	0.229766
MG(18:3)	MG	M+H	353.269	4.65903	C21 H37 O4	1.411	0.425902	0.0966988	0.173485
MG(20:4)	MG	M+H	379.284	16.428	C23 H39 O4	4.3794	0.798597	0.363375	0.574504
MGDG(38:6)	MGDG	M+NH4	820.593	5.7856	C47 H82 O10 N1	1.3556	0.720161	0.0705327	0.47117
MePC(14:0e)	MePC	M+Na	504.306	3.05752	C23 H48 O7 N1 P1 Na1	0.9073	0.720161	0.0655956	0.47117
MePC(18:2)	MePC	M+Na	570.317	1.992	C27 H50 O8 N1 P1 Na1	0.59806	0.358877	0.0634732	0.128205
MePC(19:1e)	MePC	M+Na	572.369	3.30999	C28 H56 O7 N1 P1 Na1	1.6854	0.0965547	0.597525	0.00507487
MePC(19:4e)	MePC	M+Na	566.322	2.38304	C28 H50 O7 N1 P1 Na1	1.2728	0.132209	0.615485	0.0130652
MePC(20:3)	MePC	M+Na	596.332	2.38834	C29 H52 O8 N1 P1 Na1	1.1744	0.640083	0.0543722	0.378478
MePC(21:3e)	MePC	M+Na	596.369	2.9376	C30 H56 O7 N1 P1 Na1	2.1211	0.0965547	0.215033	0.00507487
MePC(23:2e)	MePC	M+NH4	621.46	9.51016	C32 H66 O7 N2 P1	0.89873	0.798597	0.0202188	0.575174
MePC(24:1e)	MePC	M+NH4	637.492	3.276	C33 H70 O7 N2 P1	0.69606	0.564242	0.0845412	0.297953
MePC(25:1)	MePC	M+Na	670.442	7.07735	C34 H66 O8 N1 P1 Na1	2.3494	0.0965547	0.157589	0.00507487
MePC(27:0)	MePC	M+Na	700.489	9.32339	C36 H72 O8 N1 P1 Na1	1.5478	0.223457	0.15057	0.0453276
MePC(27:1)	MePC	M+Na	698.473	8.66687	C36 H70 O8 N1 P1 Na1	2.6842	0.0965547	0.152739	0.00507487
MePC(28:0)	MePC	M+Na	714.504	10.9489	C37 H74 O8 N1 P1 Na1	1.8982	0.246107	0.206515	0.0655522
MePC(28:1e)	MePC	M+NH4	693.554	10.7841	C37 H78 O7 N2 P1	0.59485	0.160041	0.170208	0.0202406
MePC(28:2e)	MePC	M+NH4	691.538	9.266	C37 H76 O7 N2 P1	0.66397	0.299927	0.0953877	0.0926958
MePC(29:1)	MePC	M+Na	726.504	10.693	C38 H74 O8 N1 P1 Na1	0.61427	0.246107	0.299372	0.0655522
MePC(29:2)	MePC	M+NH4	719.533	14.787	C38 H76 O8 N2 P1	0.81762	0.186852	0.67339	0.030639
MePC(29:2e)	MePC	M+NH4	705.554	10.243	C38 H78 O7 N2 P1	0.84391	0.425902	0.0349724	0.173485
MePC(29:4)	MePC	M+NH4	715.502	12.828	C38 H72 O8 N2 P1	0.97186	0.93451	0.0493238	0.810181
MePC(29:7)	MePC	M+NH4	709.455	4.509	C38 H66 O8 N2 P1	1.4726	0.299927	0.043971	0.0926958
MePC(30:0)	MePC	M+Na	742.536	14.3462	C39 H78 O8 N1 P1 Na1	0.6721	0.112723	1.9019	0.00823902
MePC(30:1)	MePC	M+Na	740.52	11.918	C39 H76 O8 N1 P1 Na1	0.7374	0.489694	0.742026	0.229766
MePC(30:2)	MePC	M+Na	738.504	12.1781	C39 H74 O8 N1 P1 Na1	0.92142	0.489694	1.18732	0.229766
MePC(30:2e)	MePC	M+Na	724.525	14.2926	C39 H76 O7 N1 P1 Na1	0.84638	0.186852	8.22434	0.030639
MePC(30:3)	MePC	M+Na	736.489	11.248	C39 H72 O8 N1 P1 Na1	0.61386	0.160041	0.673215	0.0202406
MePC(30:3e)	MePC	M+Na	722.51	12.5835	C39 H74 O7 N1 P1 Na1	0.90941	0.872617	0.399256	0.688921
MePC(30:4e)	MePC	M+Na	720.494	12.2657	C39 H72 O7 N1 P1 Na1	0.77459	0.223457	0.242467	0.0453276
MePC(31:0)	MePC	M+Na	756.551	9.26131	C40 H80 O8 N1 P1 Na1	0.9636	0.982727	0.0195597	0.936186
MePC(31:1)	MePC	M+Na	754.536	11.701	C40 H78 O8 N1 P1 Na1	1.3559	0.358877	3.6832	0.128205
MePC(31:2)	MePC	M+Na	752.52	10.6487	C40 H76 O8 N1 P1 Na1	1.2939	0.564242	0.507639	0.297953
MePC(31:2e)	MePC	M+Na	738.541	14.7607	C40 H78 O7 N1 P1 Na1	0.97536	0.798597	0.117313	0.575174
MePC(31:3)	MePC	M+NH4	745.549	15.2999	C40 H78 O8 N2 P1	0.91295	0.489694	1.80799	0.229766
MePC(31:3e)	MePC	M+Na	736.525	11.018	C40 H76 O7 N1 P1 Na1	1.2144	0.93451	0.108213	0.810181
MePC(31:4)	MePC	M+NH4	743.533	13.6196	C40 H76 O8 N2 P1	0.9095	0.425902	0.52737	0.173485
MePC(31:5)	MePC	M+NH4	741.518	12.174	C40 H74 O8 N2 P1	0.76255	0.246107	0.582929	0.0655522
MePC(31:7e)	MePC	M+NH4	723.507	13.831	C40 H72 O7 N2 P1	2.4934	0.636321	0.0901398	0.347164
MePC(32:0)	MePC	M+Na	770.567	15.584	C41 H82 O8 N1 P1 Na1	0.75087	0.223457	2.60904	0.0453276
MePC(32:1)	MePC	M+NH4	763.596	15.955	C41 H84 O8 N2 P1	1.6789	0.0965547	11.6638	0.00507487
MePC(32:1e)	MePC	M+Na	754.572	13.152	C41 H82 O7 N1 P1 Na1	0.77227	0.186852	0.48294	0.030639
MePC(32:2)	MePC	M+Na	766.536	14.0482	C41 H78 O8 N1 P1 Na1	0.80912	0.358877	2.69295	0.128205
MePC(32:2e)	MePC	M+Na	752.556	13.0394	C41 H80 O7 N1 P1 Na1	0.79345	0.186852	1.24968	0.030639
MePC(32:3)	MePC	M+Na	764.52	12.5	C41 H76 O8 N1 P1 Na1	0.76486	0.112723	6.74942	0.00823902
MePC(32:3e)	MePC	M+Na	750.541	14.3619	C41 H78 O7 N1 P1 Na1	0.95207	0.564242	1.75971	0.297953
MePC(32:4)	MePC	M+Na	762.504	11.7006	C41 H74 O8 N1 P1 Na1	1.0437	0.93451	0.135505	0.810181
MePC(32:4e)	MePC	M+Na	748.525	13.7794	C41 H76 O7 N1 P1 Na1	0.81325	0.160041	3.13919	0.0202406
MePC(32:5)	MePC	M+Na	760.489	12.1844	C41 H72 O8 N1 P1 Na1	1.1023	0.640083	0.127237	0.378478
MePC(32:5e)	MePC	M+Na	746.51	14.2827	C41 H74 O7 N1 P1 Na1	0.8205	0.299927	0.452181	0.0926958
MePC(32:6)	MePC	M+Na	758.473	11.131	C41 H70 O8 N1 P1 Na1	0.48169	0.160041	0.195343	0.0202406
MePC(32:6e)	MePC	M+Na	744.494	11.028	C41 H72 O7 N1 P1 Na1	0.45759	0.160041	0.167454	0.0202406
MePC(32:7e)	MePC	M+Na	742.478	10.6541	C41 H70 O7 N1 P1 Na1	0.58413	0.132209	0.107568	0.0130652
MePC(33:0)	MePC	M+Na	784.583	12.3603	C42 H84 O8 N1 P1 Na1	0.93275	0.720161	1.26927	0.47117
MePC(33:1)	MePC	M+Na	782.567	13.165	C42 H82 O8 N1 P1 Na1	0.91319	0.640083	7.68144	0.378478
MePC(33:1e)	MePC	M+Na	768.588	14.0791	C42 H84 O7 N1 P1 Na1	0.75466	0.132209	7.1573	0.0130652
MePC(33:2e)	MePC	M+Na	766.572	13.8182	C42 H82 O7 N1 P1 Na1	0.94185	0.798597	2.78367	0.575174
MePC(33:3)	MePC	M+Na	778.536	12.2578	C42 H78 O8 N1 P1 Na1	1.6719	0.223457	0.580807	0.0453276
MePC(33:3e)	MePC	M+Na	764.556	12.8337	C42 H80 O7 N1 P1 Na1	0.43932	0.132209	3.12704	0.0130652
MePC(33:4)	MePC	M+Na	776.52	11.651	C42 H76 O8 N1 P1 Na1	1.2544	0.489694	0.282663	0.229766
MePC(33:5)	MePC	M+NH4	769.549	14.1036	C42 H78 O8 N2 P1	0.81625	0.358877	0.721944	0.128205
MePC(33:6)	MePC	M+NH4	767.533	8.6536	C42 H76 O8 N2 P1	0.61796	0.564242	0.0676903	0.297953
MePC(33:7)	MePC	M+NH4	765.518	13.982	C42 H74 O8 N2 P1	0.91095	0.93451	0.0447608	0.810181
MePC(34:0)	MePC	M+Na	798.598	16.2979	C43 H86 O8 N1 P1 Na1	1.3305	0.132209	0.972034	0.0130652
MePC(34:1)	MePC	M+Na	796.583	14.109	C43 H84 O8 N1 P1 Na1	1.241	0.425902	5.00086	0.173485
MePC(34:2)	MePC	M+Na	794.567	15.4958	C43 H82 O8 N1 P1 Na1	1.6173	0.132209	2.05437	0.0130652
MePC(34:3)	MePC	M+Na	792.551	11.9895	C43 H80 O8 N1 P1 Na1	1.4137	0.299927	2.31797	0.0926958
MePC(34:3e)	MePC	M+Na	778.572	15.59	C43 H82 O7 N1 P1 Na1	0.98087	0.872617	0.204342	0.688921
MePC(34:4)	MePC	M+NH4	785.58	12.3579	C43 H82 O8 N2 P1	0.87428	0.640083	1.09947	0.378478
MePC(34:4e)	MePC	M+Na	776.556	15.201	C43 H80 O7 N1 P1 Na1	0.8603	0.186852	1.67299	0.030639
MePC(34:5)	MePC	M+NH4	783.565	12.359	C43 H80 O8 N2 P1	0.93292	0.720161	2.32685	0.47117
MePC(34:5e)	MePC	M+Na	774.541	15.6723	C43 H78 O7 N1 P1 Na1	0.92053	0.982727	0.311521	0.936186
MePC(34:6)	MePC	M+Na	786.504	13.0236	C43 H74 O8 N1 P1 Na1	0.84103	0.299927	0.24744	0.0926958
MePC(34:6e)	MePC	M+Na	772.525	9.78572	C43 H76 O7 N1 P1 Na1	0.90951	0.798597	0.0256415	0.575174
MePC(34:7)	MePC	M+Na	784.489	11.3774	C43 H72 O8 N1 P1 Na1	0.67032	0.132209	0.416398	0.0130652
MePC(34:7e)	MePC	M+Na	770.51	11.5583	C43 H74 O7 N1 P1 Na1	0.94055	0.872617	0.0403363	0.688921
MePC(34:8)	MePC	M+NH4	777.518	11.678	C43 H74 O8 N2 P1	1.4653	0.358877	0.228397	0.128205
MePC(34:8e)	MePC	M+NH4	763.538	14.4282	C43 H76 O7 N2 P1	0.96406	0.93451	0.0477186	0.810181
MePC(35:0)	MePC	M+NH4	807.659	15.814	C44 H92 O8 N2 P1	0.71905	0.223457	0.544071	0.0453276
MePC(35:0e)	MePC	M+Na	798.635	16.785	C44 H90 O7 N1 P1 Na1	1.0547	0.982727	0.085536	0.936186
MePC(35:1)	MePC	M+Na	810.598	14.629	C44 H86 O8 N1 P1 Na1	1.0097	1	0.695734	1
MePC(35:1e)	MePC	M+Na	796.619	15.19	C44 H88 O7 N1 P1 Na1	1.1859	0.246107	1.13749	0.0655522
MePC(35:2)	MePC	M+Na	808.583	13.6971	C44 H84 O8 N1 P1 Na1	0.9628	0.872617	0.940986	0.688921
MePC(35:2e)	MePC	M+Na	794.603	14.817	C44 H86 O7 N1 P1 Na1	1.0574	0.872617	0.202419	0.688921
MePC(35:3)	MePC	M+Na	806.567	13.4441	C44 H82 O8 N1 P1 Na1	0.91233	0.93451	0.129924	0.810181
MePC(35:3e)	MePC	M+Na	792.588	13.89	C44 H84 O7 N1 P1 Na1	1.2108	0.223457	3.29729	0.0453276
MePC(35:4)	MePC	M+Na	804.551	12.3055	C44 H80 O8 N1 P1 Na1	0.91841	0.872617	0.378769	0.688921
MePC(35:4e)	MePC	M+Na	790.572	12.501	C44 H82 O7 N1 P1 Na1	1.2767	0.223457	2.59526	0.0453276
MePC(35:5)	MePC	M+Na	802.536	11.8579	C44 H78 O8 N1 P1 Na1	1.055	0.798597	0.190068	0.575174
MePC(35:6)	MePC	M+NH4	795.565	14.957	C44 H80 O8 N2 P1	0.97344	0.93451	0.0837063	0.810181
MePC(36:0)	MePC	M+NH4	821.674	16.4557	C45 H94 O8 N2 P1	0.76892	0.246107	2.3305	0.0655522
MePC(36:1)	MePC	M+NH4	819.659	18.1133	C45 H92 O8 N2 P1	3.0162	0.0965547	3.85136	0.00507487
MePC(36:10)	MePC	M+Na	806.473	11.382	C45 H70 O8 N1 P1 Na1	0.068256	0.358877	0.212688	0.127538
MePC(36:2)	MePC	M+NH4	817.643	17.0768	C45 H90 O8 N2 P1	1.3584	0.132209	2.89613	0.0130652
MePC(36:2e)	MePC	M+Na	808.619	15.671	C45 H88 O7 N1 P1 Na1	1.2785	0.489694	0.105266	0.229766
MePC(36:3)	MePC	M+Na	820.583	12.5632	C45 H84 O8 N1 P1 Na1	1.3665	0.299927	0.831545	0.0926958
MePC(36:3e)	MePC	M+Na	806.603	14.3289	C45 H86 O7 N1 P1 Na1	0.61632	0.160041	0.519647	0.0202406
MePC(36:4)	MePC	M+Na	818.567	12.1108	C45 H82 O8 N1 P1 Na1	1.5549	0.112723	1.11647	0.00823902
MePC(36:4e)	MePC	M+Na	804.588	12.885	C45 H84 O7 N1 P1 Na1	0.82515	0.489694	0.183658	0.229766
MePC(36:5)	MePC	M+NH4	811.596	12.638	C45 H84 O8 N2 P1	0.85493	0.640083	0.386922	0.378478
MePC(36:5e)	MePC	M+Na	802.572	16.9008	C45 H82 O7 N1 P1 Na1	1.0638	0.872617	0.0687342	0.688921
MePC(36:6)	MePC	M+NH4	809.58	12.686	C45 H82 O8 N2 P1	0.87806	0.425902	2.37441	0.173485
MePC(36:6e)	MePC	M+Na	800.556	11.173	C45 H80 O7 N1 P1 Na1	1.137	0.640083	0.0764861	0.378478
MePC(36:7)	MePC	M+Na	812.52	11.5995	C45 H76 O8 N1 P1 Na1	0.76605	0.160041	1.19124	0.0202406
MePC(36:8)	MePC	M+Na	810.504	10.6239	C45 H74 O8 N1 P1 Na1	0.80886	0.489694	0.128125	0.229766
MePC(36:9)	MePC	M+NH4	803.533	11.3	C45 H76 O8 N2 P1	1.0761	1	0.0784657	1
MePC(37:0)	MePC	M+NH4	835.69	17.0512	C46 H96 O8 N2 P1	0.80015	0.246107	2.1517	0.0655522
MePC(37:1)	MePC	M+Na	838.63	15.9372	C46 H90 O8 N1 P1 Na1	0.94913	0.872617	0.607024	0.688921
MePC(37:1e)	MePC	M+Na	824.65	16.356	C46 H92 O7 N1 P1 Na1	1.2718	0.186852	0.616121	0.030639
MePC(37:2)	MePC	M+Na	836.614	14.489	C46 H88 O8 N1 P1 Na1	1.1631	0.358877	2.16483	0.128205
MePC(37:2e)	MePC	M+Na	822.635	15.859	C46 H90 O7 N1 P1 Na1	0.8651	0.720161	0.240371	0.47117
MePC(37:3)	MePC	M+Na	834.598	15.215	C46 H86 O8 N1 P1 Na1	0.67156	0.160041	0.617899	0.0202406
MePC(37:3e)	MePC	M+Na	820.619	14.44	C46 H88 O7 N1 P1 Na1	0.95478	0.798597	0.0826146	0.575174
MePC(37:4)	MePC	M+Na	832.583	13.3421	C46 H84 O8 N1 P1 Na1	1.5218	0.186852	0.466865	0.030639
MePC(37:4e)	MePC	M+Na	818.603	13.6529	C46 H86 O7 N1 P1 Na1	0.65763	0.186852	1.34555	0.030639
MePC(37:5e)	MePC	M+Na	816.588	12.963	C46 H84 O7 N1 P1 Na1	1.1664	0.489694	0.342507	0.229766
MePC(37:6)	MePC	M+Na	828.551	11.9964	C46 H80 O8 N1 P1 Na1	0.9303	0.982727	0.339794	0.936186
MePC(38:0)	MePC	M+NH4	849.706	17.0483	C47 H98 O8 N2 P1	0.91899	0.640083	0.402395	0.378478
MePC(38:0e)	MePC	M+Na	840.682	18.795	C47 H96 O7 N1 P1 Na1	0.89044	0.798597	1.63016	0.575174
MePC(38:1)	MePC	M+NH4	847.69	17.628	C47 H96 O8 N2 P1	0.87414	0.489694	0.272125	0.229766
MePC(38:2)	MePC	M+NH4	845.674	18.119	C47 H94 O8 N2 P1	1.9602	0.0965547	3.81558	0.00507487
MePC(38:3)	MePC	M+Na	848.614	16.2387	C47 H88 O8 N1 P1 Na1	3.7236	0.0965547	0.763536	0.00507487
MePC(38:4e)	MePC	M+Na	832.619	16.8737	C47 H88 O7 N1 P1 Na1	1.1023	0.982727	0.0658222	0.936186
MePC(38:5)	MePC	M+Na	844.583	12.2184	C47 H84 O8 N1 P1 Na1	1.9427	0.0965547	0.601424	0.00507487
MePC(38:6)	MePC	M+Na	842.567	11.2162	C47 H82 O8 N1 P1 Na1	1.1611	0.489694	0.266394	0.229766
MePC(38:8)	MePC	M+NH4	833.58	18.8279	C47 H82 O8 N2 P1	1.0931	0.720161	0.228548	0.47117
MePC(39:0)	MePC	M+NH4	863.721	18.0759	C48 H100 O8 N2 P1	0.92303	0.640083	0.242818	0.378478
MePC(39:1e)	MePC	M+NH4	847.726	17.9335	C48 H100 O7 N2 P1	0.92287	0.720161	0.336733	0.47117
MePC(39:2e)	MePC	M+NH4	845.711	18.4046	C48 H98 O7 N2 P1	1.0568	0.93451	0.242075	0.810181
MePC(39:3)	MePC	M+Na	862.63	14.3902	C48 H90 O8 N1 P1 Na1	1.5315	0.246107	1.56668	0.0655522
MePC(39:3e)	MePC	M+Na	848.65	15.489	C48 H92 O7 N1 P1 Na1	1.3949	0.223457	0.384368	0.0453276
MePC(39:4)	MePC	M+Na	860.614	13.68	C48 H88 O8 N1 P1 Na1	1.6431	0.112723	1.3528	0.00823902
MePC(39:5)	MePC	M+Na	858.598	12.526	C48 H86 O8 N1 P1 Na1	1.8594	0.132209	1.9696	0.0130652
MePC(39:6)	MePC	M+Na	856.583	10.5527	C48 H84 O8 N1 P1 Na1	2.357	0.640083	0.111064	0.378478
MePC(39:7)	MePC	M+Na	854.567	11.2734	C48 H82 O8 N1 P1 Na1	0.81596	0.223457	4.79206	0.0453276
MePC(40:0)	MePC	M+NH4	877.737	18.4466	C49 H102 O8 N2 P1	0.96428	0.872617	0.0718025	0.688921
MePC(40:1)	MePC	M+NH4	875.721	17.043	C49 H100 O8 N2 P1	3.3437	0.132209	0.214777	0.0129066
MePC(40:10)	MePC	M+NH4	857.58	12.26	C49 H82 O8 N2 P1	1.4418	0.223457	1.49788	0.0453276
MePC(40:1e)	MePC	M+NH4	861.742	18.6122	C49 H102 O7 N2 P1	0.90543	0.489694	0.554455	0.229766
MePC(40:2e)	MePC	M+NH4	859.726	18.751	C49 H100 O7 N2 P1	0.79732	0.425902	0.738371	0.173485
MePC(40:3)	MePC	M+NH4	871.69	17.0623	C49 H96 O8 N2 P1	0.95362	1	0.0474296	1
MePC(40:3e)	MePC	M+NH4	857.711	16.6952	C49 H98 O7 N2 P1	1.2097	0.358877	0.185499	0.128205
MePC(40:4)	MePC	M+NH4	869.674	17.55	C49 H94 O8 N2 P1	1.0599	0.982727	0.0591444	0.936186
MePC(40:4e)	MePC	M+NH4	855.695	17.7552	C49 H96 O7 N2 P1	0.81787	0.246107	0.997481	0.0655522
MePC(40:5)	MePC	M+NH4	867.659	17.9961	C49 H92 O8 N2 P1	2.2019	0.246107	0.776574	0.0655522
MePC(40:5e)	MePC	M+NH4	853.679	17.9745	C49 H94 O7 N2 P1	0.70899	0.186852	1.44473	0.030639
MePC(40:6)	MePC	M+Na	870.598	11.2502	C49 H86 O8 N1 P1 Na1	0.58288	0.223457	0.341081	0.0453276
MePC(40:6e)	MePC	M+NH4	851.664	16.839	C49 H92 O7 N2 P1	1.1217	0.872617	0.129986	0.688921
MePC(40:7)	MePC	M+NH4	863.627	14.657	C49 H88 O8 N2 P1	1.855	0.112723	0.853742	0.00823902
MePC(40:7e)	MePC	M+Na	854.603	17.0752	C49 H86 O7 N1 P1 Na1	2.0815	0.186852	0.167802	0.030639
MePC(41:0)	MePC	M+Na	896.708	18.431	C50 H100 O8 N1 P1 Na1	1.2051	0.425902	0.349823	0.173485
MePC(41:1)	MePC	M+Na	894.692	17.3234	C50 H98 O8 N1 P1 Na1	3.0691	0.132209	0.810219	0.0130652
MePC(41:1e)	MePC	M+Na	880.713	18.569	C50 H100 O7 N1 P1 Na1	1.2222	0.982727	0.129686	0.936186
MePC(41:2)	MePC	M+Na	892.677	16.4516	C50 H96 O8 N1 P1 Na1	1.5096	0.246107	0.725835	0.0655522
MePC(41:2e)	MePC	M+Na	878.697	17.66	C50 H98 O7 N1 P1 Na1	0.87169	0.640083	0.277088	0.378478
MePC(41:3)	MePC	M+Na	890.661	16.769	C50 H94 O8 N1 P1 Na1	1.1074	1	0.201988	1
MePC(41:4)	MePC	M+Na	888.645	15.43	C50 H92 O8 N1 P1 Na1	1.6808	0.132209	0.644193	0.0130652
MePC(41:4e)	MePC	M+Na	874.666	16.5063	C50 H94 O7 N1 P1 Na1	1.0843	1	0.0636032	1
MePC(41:5)	MePC	M+Na	886.63	13.788	C50 H90 O8 N1 P1 Na1	1.572	0.223457	1.63613	0.0453276
MePC(41:5e)	MePC	M+NH4	867.695	18.424	C50 H96 O7 N2 P1	0.83275	0.872617	0.110856	0.688921
MePC(41:7)	MePC	M+Na	882.598	11.822	C50 H86 O8 N1 P1 Na1	1.6396	0.186852	0.560373	0.030639
MePC(42:0e)	MePC	M+Na	896.744	18.731	C51 H104 O7 N1 P1 Na1	6.8445	0.246107	0.593383	0.0655522
MePC(42:1)	MePC	M+Na	908.708	18.465	C51 H100 O8 N1 P1 Na1	1.8776	0.186852	1.61783	0.030639
MePC(42:11)	MePC	M+NH4	883.596	12.185	C51 H84 O8 N2 P1	2.2174	0.0965547	1.86324	0.00507487
MePC(42:2)	MePC	M+Na	906.692	17.5123	C51 H98 O8 N1 P1 Na1	2.2426	0.112723	0.772902	0.00823902
MePC(42:2e)	MePC	M+NH4	887.758	19.4191	C51 H104 O7 N2 P1	0.53143	0.246107	0.386268	0.0655522
MePC(42:4e)	MePC	M+NH4	883.726	18.6002	C51 H100 O7 N2 P1	0.7892	0.720161	0.186014	0.47117
MePC(42:5)	MePC	M+NH4	895.69	17.357	C51 H96 O8 N2 P1	19.618	0.533657	0.0344372	0.252951
MePC(42:6)	MePC	M+NH4	893.674	17.0077	C51 H94 O8 N2 P1	1.8164	0.0965547	3.49543	0.00507487
MePC(42:7)	MePC	M+NH4	891.659	15.9293	C51 H92 O8 N2 P1	1.5737	0.186852	1.05946	0.030639
MePC(42:7e)	MePC	M+Na	882.635	18.0056	C51 H90 O7 N1 P1 Na1	4967200	0.160041	0.266127	0.0167114
MePC(42:8)	MePC	M+Na	894.598	10.8437	C51 H86 O8 N1 P1 Na1	0.81675	0.93451	0.0816012	0.810181
MePC(43:0)	MePC	M+Na	924.739	19.1138	C52 H104 O8 N1 P1 Na1	1.3195	0.425902	0.331531	0.173485
MePC(43:3e)	MePC	M+Na	904.713	17.7104	C52 H100 O7 N1 P1 Na1	0.85589	0.798597	0.0671848	0.575174
MePC(43:5)	MePC	M+Na	914.661	15.537	C52 H94 O8 N1 P1 Na1	3.6229	0.0965547	0.804767	0.00507487
MePC(43:6)	MePC	M+Na	912.645	14.151	C52 H92 O8 N1 P1 Na1	2.4013	0.112723	0.532944	0.00823902
MePC(43:7)	MePC	M+Na	910.63	12.9511	C52 H90 O8 N1 P1 Na1	1.8221	0.223457	0.238077	0.0453276
MePC(44:0e)	MePC	M+NH4	919.82	18.969	C53 H112 O7 N2 P1	2.0594	0.93451	0.419976	0.810181
MePC(44:3)	MePC	M+Na	932.708	18.1662	C53 H100 O8 N1 P1 Na1	2.3278	0.33879	0.201548	0.108695
MePC(44:3e)	MePC	M+NH4	913.773	18.992	C53 H106 O7 N2 P1	0.81825	0.93451	0.0946333	0.810181
MePC(44:8)	MePC	M+NH4	917.674	15.976	C53 H94 O8 N2 P1	1.9431	0.640083	0.0754856	0.36113
MePC(45:3)	MePC	M+Na	946.724	18.012	C54 H102 O8 N1 P1 Na1	2.6833	0.223457	0.559919	0.0453276
MePC(45:4)	MePC	M+Na	944.708	17.652	C54 H100 O8 N1 P1 Na1	2.8762	0.0965547	0.943557	0.00507487
MePC(45:5)	MePC	M+Na	942.692	16.698	C54 H98 O8 N1 P1 Na1	5.3797	0.0965547	0.689115	0.00507487
MePC(45:7)	MePC	M+NH4	933.706	18.169	C54 H98 O8 N2 P1	11.239	0.160041	0.207495	0.0167114
MePC(48:2)	MePC	M+NH4	985.831	18.5874	C57 H114 O8 N2 P1	0.87399	0.93451	0.0651449	0.810181
MePC(48:3)	MePC	M+NH4	983.815	19.899	C57 H112 O8 N2 P1	1.5287	0.851271	0.0947656	0.630356
MePC(51:0)	MePC	M+Na	1036.86	20.185	C60 H120 O8 N1 P1 Na1	1.2876	0.776669	0.0845712	0.52111
MePC(52:2)	MePC	M+NH4	1041.89	19.6064	C61 H122 O8 N2 P1	0.39172	0.239014	0.209766	0.0542411
MePC(54:2)	MePC	M+NH4	1069.92	20.1563	C63 H126 O8 N2 P1	0.68951	0.564242	0.184722	0.297953
MePC(54:3)	MePC	M+NH4	1067.91	19.6369	C63 H124 O8 N2 P1	0.725	0.93142	0.0857561	0.748349
MePC(56:3)	MePC	M+NH4	1095.94	20.155	C65 H128 O8 N2 P1	4.522	0.616771	0.153604	0.326058
MePC(58:0)	MePC	M+Na	1134.97	21.859	C67 H134 O8 N1 P1 Na1	0.79919	0.982727	0.0517493	0.936075
MePC(58:5)	MePC	M+Na	1124.9	20.074	C67 H124 O8 N1 P1 Na1	1.2825	1	0.199569	1
PA(16:0e)	PA	M+Na	433.233	3.67339	C19 H39 O7 N0 P1 Na1	0.73485	0.160041	0.101146	0.0202406
PA(18:0e)	PA	M+Na	461.264	5.70219	C21 H43 O7 N0 P1 Na1	1.2296	0.299927	0.223964	0.0926958
PA(18:1e)	PA	M+Na	459.248	3.941	C21 H41 O7 N0 P1 Na1	0.9939	1	0.00199601	1
PC(14:1e)	PC	M+H	466.293	3.15205	C22 H45 O7 N1 P1	1.1628	0.223457	0.0822946	0.0453276
PC(15:3)	PC	M+H	490.256	1.57279	C23 H41 O8 N1 P1	0.93221	0.640083	0.0338636	0.378478
PC(6:0_11:3)	PC	M+H	518.288	12.5909	C25 H45 O8 N1 P1	0.86882	0.720161	0.12813	0.47117
PC(18:0)	PC	M+H	538.35	3.7611	C26 H53 O8 N1 P1	1.0771	0.720161	0.0331968	0.47117
PC(19:2)	PC	M+H	548.335	2.71414	C27 H51 O8 N1 P1	0.66734	0.489694	0.142646	0.229766
PC(19:2e)	PC	M+H	534.355	3.27258	C27 H53 O7 N1 P1	1.2423	0.720161	0.0831136	0.47117
PC(19:4e)	PC	M+H	530.324	2.51852	C27 H49 O7 N1 P1	1.6158	0.186852	0.143742	0.030639
PC(19:5e)	PC	M+H	528.308	3.061	C27 H47 O7 N1 P1	1.9878	0.186852	0.228301	0.030639
PC(20:0)	PC	M+H	566.382	6.06864	C28 H57 O8 N1 P1	0.87822	0.872617	0.0266433	0.688921
PC(20:1)	PC	M+H	564.366	3.99252	C28 H55 O8 N1 P1	0.70738	0.93451	0.0858744	0.810181
PC(20:2)	PC	M+H	562.35	2.89022	C28 H53 O8 N1 P1	0.79172	0.798597	0.0892565	0.575174
PC(21:0)	PC	M+H	580.397	7.895	C29 H59 O8 N1 P1	0.47671	0.93451	0.069436	0.810181
PC(21:0e)	PC	M+H	566.418	8.55943	C29 H61 O7 N1 P1	1.2291	0.425902	0.143536	0.173485
PC(21:1e)	PC	M+H	564.402	6.63375	C29 H59 O7 N1 P1	1.5277	0.223457	0.108092	0.0453276
PC(21:2e)	PC	M+H	562.387	8.25085	C29 H57 O7 N1 P1	2.2159	0.0965547	0.111988	0.00507487
PC(21:3)	PC	M+H	574.35	3.11573	C29 H53 O8 N1 P1	0.40152	0.299927	0.11162	0.0926958
PC(21:3e)	PC	M+H	560.371	6.1368	C29 H55 O7 N1 P1	1.123	0.798597	0.0717591	0.575174
PC(21:4)	PC	M+H	572.335	2.5537	C29 H51 O8 N1 P1	1.0274	0.93451	0.0473124	0.810181
PC(22:0)	PC	M+H	594.413	6.98616	C30 H61 O8 N1 P1	1.515	0.112723	0.16495	0.00823902
PC(4:0_18:0)	PC	M+Na	616.395	7.53198	C30 H60 O8 N1 P1 Na1	1.1781	0.425902	0.0704528	0.173485
PC(16:1e_6:0)	PC	M+Na	600.4	7.528	C30 H60 O7 N1 P1 Na1	1.5759	0.186852	0.260537	0.030639
PC(22:4)	PC	M+H	586.35	2.73565	C30 H53 O8 N1 P1	0.92069	0.93451	0.0388796	0.810181
PC(23:0)	PC	M+H	608.429	7.82197	C31 H63 O8 N1 P1	0.84469	0.640083	0.0469434	0.378478
PC(23:0e)	PC	M+H	594.449	10.277	C31 H65 O7 N1 P1	1.5478	0.0965547	0.514757	0.00507487
PC(23:4)	PC	M+H	600.366	3.181	C31 H55 O8 N1 P1	0.54582	0.358877	0.0666538	0.128205
PC(23:5e)	PC	M+H	584.371	2.37629	C31 H55 O7 N1 P1	0.45634	0.246107	0.101509	0.0655522
PC(24:0)	PC	M+H	622.444	8.54223	C32 H65 O8 N1 P1	1.3946	0.223457	0.175388	0.0453276
PC(24:1)	PC	M+H	620.429	7.17117	C32 H63 O8 N1 P1	1.7303	0.0965547	0.124617	0.00507487
PC(24:3e)	PC	M+H	602.418	6.4141	C32 H61 O7 N1 P1	1.6574	0.112723	0.119099	0.00823902
PC(24:4)	PC	M+H	614.382	3.677	C32 H57 O8 N1 P1	1.5319	0.299927	0.0919076	0.0926958
PC(24:4e)	PC	M+H	600.402	5.05731	C32 H59 O7 N1 P1	1.7528	0.0965547	0.387946	0.00507487
PC(24:5e)	PC	M+H	598.387	3.88738	C32 H57 O7 N1 P1	1.8053	0.132209	0.361855	0.0130652
PC(25:0e)	PC	M+H	622.481	11.9641	C33 H69 O7 N1 P1	2.7915	0.0965547	1.12558	0.00507487
PC(25:1)	PC	M+H	634.444	10.9755	C33 H65 O8 N1 P1	0.69181	0.0965547	0.470674	0.00507487
PC(25:1e)	PC	M+H	620.465	10.2263	C33 H67 O7 N1 P1	3.7959	0.0965547	0.341747	0.00507487
PC(26:0)	PC	M+H	650.476	10.0289	C34 H69 O8 N1 P1	1.4597	0.160041	0.275039	0.0202406
PC(10:0e_16:0)	PC	M+Na	658.478	12.8542	C34 H70 O7 N1 P1 Na1	2.8522	0.112723	0.244274	0.00823902
PC(26:1)	PC	M+H	648.46	8.576	C34 H67 O8 N1 P1	2.4667	0.246107	0.295129	0.0655522
PC(10:1e_16:0)	PC	M+H	634.481	11.0456	C34 H69 O7 N1 P1	3.873	0.0965547	2.12746	0.00507487
PC(4:0_22:2)	PC	M+H	646.444	7.40304	C34 H65 O8 N1 P1	2.0907	0.132209	0.20062	0.0130652
PC(26:2e)	PC	M+H	632.465	9.6482	C34 H67 O7 N1 P1	4.4368	0.0965547	0.966489	0.00507487
PC(26:3)	PC	M+H	644.429	5.17641	C34 H63 O8 N1 P1	1.2454	0.489694	0.0490691	0.229766
PC(26:4)	PC	M+H	642.413	5.139	C34 H61 O8 N1 P1	2.6097	0.0965547	0.11995	0.00507487
PC(26:4e)	PC	M+H	628.434	6.99923	C34 H63 O7 N1 P1	2.5089	0.0965547	0.158743	0.00507487
PC(26:5e)	PC	M+H	626.418	5.67132	C34 H61 O7 N1 P1	6.6898	0.0965547	0.217104	0.00507487
PC(26:6e)	PC	M+H	624.402	4.42524	C34 H59 O7 N1 P1	4.1152	0.0965547	0.115273	0.00507487
PC(18:0_9:0)	PC	M+H	664.491	10.8027	C35 H71 O8 N1 P1	1.5099	0.358877	0.110595	0.128205
PC(28:1)	PC	M+H	676.491	10.247	C36 H71 O8 N1 P1	1.3941	0.299927	0.228351	0.0926958
PC(10:1e_18:0)	PC	M+H	662.512	12.6232	C36 H73 O7 N1 P1	22.994	0.246107	0.380331	0.0608077
PC(28:2)	PC	M+H	674.476	8.853	C36 H69 O8 N1 P1	1.8127	0.299927	0.0950983	0.0926958
PC(10:1e_18:1)	PC	M+H	660.496	11.2818	C36 H71 O7 N1 P1	13.699	0.112723	0.34174	0.00779583
PC(28:4)	PC	M+H	670.444	7.07436	C36 H65 O8 N1 P1	2.3457	0.0965547	0.157378	0.00507487
PC(28:5e)	PC	M+H	654.449	9.721	C36 H65 O7 N1 P1	2.2946	0.112723	0.230118	0.00823902
PC(29:0)	PC	M+H	692.522	12.3596	C37 H75 O8 N1 P1	1.5658	0.299927	1.09102	0.0926958
PC(29:1)	PC	M+H	690.507	11.0317	C37 H73 O8 N1 P1	1.9024	0.160041	0.23697	0.0202406
PC(16:1_13:0)	PC	M+H	690.507	13.709	C37 H73 O8 N1 P1	0.6384	0.160041	1.2157	0.0202406
PC(18:1_11:1)	PC	M+H	688.491	12.1991	C37 H71 O8 N1 P1	1.1463	0.798597	0.139661	0.575174
PC(29:2)	PC	M+H	688.491	12.5849	C37 H71 O8 N1 P1	0.64903	0.223457	0.956212	0.0453276
PC(29:2e)	PC	M+H	674.512	8.68	C37 H73 O7 N1 P1	6.075	0.640083	0.328531	0.378478
PC(29:5)	PC	M+H	682.444	11.195	C37 H65 O8 N1 P1	1.3033	0.489694	0.0881116	0.229766
PC(30:0)	PC	M+H	706.538	13.0522	C38 H77 O8 N1 P1	1.1817	0.358877	2.64539	0.128205
PC(30:0e)	PC	M+H	692.559	14.0371	C38 H79 O7 N1 P1	0.71387	0.160041	0.995961	0.0202406
PC(30:1)	PC	M+H	704.522	11.6865	C38 H75 O8 N1 P1	1.6804	0.186852	1.58159	0.030639
PC(14:1e_16:0)	PC	M+H	690.543	13.8344	C38 H77 O7 N1 P1	1.1213	0.798597	0.0662907	0.575174
PC(30:2)	PC	M+H	702.507	11.0461	C38 H73 O8 N1 P1	1.2815	0.246107	0.248809	0.0655522
PC(30:2e)	PC	M+Na	710.51	13.5146	C38 H74 O7 N1 P1 Na1	0.84055	0.640083	0.322647	0.378478
PC(30:3)	PC	M+H	700.491	9.73887	C38 H71 O8 N1 P1	1.332	0.640083	0.102798	0.378478
PC(30:4)	PC	M+H	698.476	8.66129	C38 H69 O8 N1 P1	2.6842	0.0965547	0.152739	0.00507487
PC(31:0)	PC	M+H	720.554	13.9105	C39 H79 O8 N1 P1	1.226	0.425902	3.75598	0.173485
PC(18:0_13:0)	PC	M+H	720.554	16.3244	C39 H79 O8 N1 P1	1.3088	0.112723	1.52769	0.00823902
PC(31:0e)	PC	M+H	706.575	14.7869	C39 H81 O7 N1 P1	0.8994	0.798597	0.244678	0.575174
PC(31:1)	PC	M+H	718.538	12.5065	C39 H77 O8 N1 P1	1.2351	0.358877	1.77489	0.128205
PC(15:0_16:1)	PC	M+Na	740.52	13.0223	C39 H76 O8 N1 P1 Na1	1.0458	1	0.23104	1
PC(18:1_13:0)	PC	M+H	718.538	15.152	C39 H77 O8 N1 P1	0.813	0.186852	2.06629	0.030639
PC(17:0_14:1)	PC	M+H	718.538	17.332	C39 H77 O8 N1 P1	1.3814	0.93451	0.0276802	0.80684
PC(16:1e_15:0)	PC	M+H	704.559	15.7806	C39 H79 O7 N1 P1	0.67142	0.0965547	2.15934	0.00507487
PC(31:1e)	PC	M+H	704.559	16.9816	C39 H79 O7 N1 P1	1.1427	0.358877	0.563317	0.128205
PC(31:2)	PC	M+H	716.522	13.9048	C39 H75 O8 N1 P1	0.77293	0.186852	4.82758	0.030639
PC(31:2e)	PC	M+H	702.543	14.7929	C39 H77 O7 N1 P1	0.30448	0.0965547	1.6443	0.00507487
PC(14:1e_17:1)	PC	M+H	702.543	15.7556	C39 H77 O7 N1 P1	0.8893	0.223457	2.16265	0.0453276
PC(31:3)	PC	M+H	714.507	10.9375	C39 H73 O8 N1 P1	1.8587	0.246107	0.200882	0.0655522
PC(18:3_13:0)	PC	M+H	714.507	12.5174	C39 H73 O8 N1 P1	0.79867	0.358877	1.93035	0.128205
PC(31:4)	PC	M+H	712.491	11.4445	C39 H71 O8 N1 P1	0.70131	0.798597	0.21246	0.575174
PC(31:5)	PC	M+H	710.476	10.8986	C39 H69 O8 N1 P1	0.99936	0.93451	0.00027637	0.810181
PC(31:5e)	PC	M+H	696.496	12.554	C39 H71 O7 N1 P1	0.96125	0.564242	0.0402325	0.297953
PC(18:0_14:0)	PC	M+H	734.569	17.7055	C40 H81 O8 N1 P1	0.41909	0.798597	0.614058	0.575174
PC(32:0e)	PC	M+H	720.59	15.495	C40 H83 O7 N1 P1	0.77519	0.186852	5.44071	0.030639
PC(32:1)	PC	M+H	732.554	13.341	C40 H79 O8 N1 P1	1.0142	0.982727	0.328714	0.936186
PC(18:1_14:0)	PC	M+H	732.554	15.7414	C40 H79 O8 N1 P1	1.0842	0.720161	0.293314	0.47117
PC(32:1e)	PC	M+H	718.575	14.385	C40 H81 O7 N1 P1	0.55375	0.112723	1.04989	0.00823902
PC(32:2)	PC	M+H	730.538	11.9509	C40 H77 O8 N1 P1	1.4097	0.223457	3.88219	0.0453276
PC(14:0_18:2)	PC	M+H	730.538	14.4085	C40 H77 O8 N1 P1	1.1701	0.720161	0.27805	0.47117
PC(16:2e_16:0)	PC	M+H	716.559	12.895	C40 H79 O7 N1 P1	0.77215	0.223457	0.399934	0.0453276
PC(14:1e_18:1)	PC	M+H	716.559	16.1398	C40 H79 O7 N1 P1	1.6837	0.872617	0.445592	0.688921
PC(32:3)	PC	M+H	728.522	11.6859	C40 H75 O8 N1 P1	1.1087	0.720161	0.312617	0.47117
PC(14:1e_18:2)	PC	M+H	714.543	15.3004	C40 H77 O7 N1 P1	0.79097	0.246107	0.496807	0.0655522
PC(32:4)	PC	M+H	726.507	10.1983	C40 H73 O8 N1 P1	1.6058	0.132209	0.368337	0.0130652
PC(18:0_14:4)	PC	M+H	726.507	10.6949	C40 H73 O8 N1 P1	0.81479	0.798597	0.155436	0.575174
PC(12:1e_20:5)	PC	M+H	708.496	12.5098	C40 H71 O7 N1 P1	0.49011	0.0965547	0.697006	0.00507487
PC(33:0)	PC	M+H	748.585	15.3335	C41 H83 O8 N1 P1	1.6566	0.112723	6.71649	0.00823902
PC(33:0e)	PC	M+H	734.606	16.1573	C41 H85 O7 N1 P1	1.0043	0.93451	0.00937505	0.810181
PC(33:1)	PC	M+H	746.569	13.9617	C41 H81 O8 N1 P1	1.2249	0.358877	3.53928	0.128205
PC(17:1_16:0)	PC	M+H	746.569	14.8267	C41 H81 O8 N1 P1	1.5052	0.223457	0.567605	0.0453276
PC(15:0_18:1)	PC	M+H	746.569	16.3513	C41 H81 O8 N1 P1	1.0641	0.872617	1.4787	0.688921
PC(33:1e)	PC	M+H	732.59	17.9901	C41 H83 O7 N1 P1	1.439	0.160041	0.439986	0.0202406
PC(33:2)	PC	M+H	744.554	12.7426	C41 H79 O8 N1 P1	1.2178	0.640083	2.46976	0.378478
PC(15:0_18:2)	PC	M+H	744.554	15.3072	C41 H79 O8 N1 P1	0.89125	0.425902	3.47025	0.173485
PC(33:2e)	PC	M+H	730.575	16.98	C41 H81 O7 N1 P1	1.0783	0.720161	1.20074	0.47117
PC(33:3)	PC	M+H	742.538	11.436	C41 H77 O8 N1 P1	1.5538	0.246107	0.514758	0.0655522
PC(20:3_13:0)	PC	M+H	742.538	14.1675	C41 H77 O8 N1 P1	0.63466	0.186852	1.20564	0.030639
PC(16:2e_17:1)	PC	M+Na	750.541	13.3823	C41 H78 O7 N1 P1 Na1	0.75964	0.358877	0.369626	0.128205
PC(18:3e_15:0)	PC	M+H	728.559	14.7957	C41 H79 O7 N1 P1	0.47325	0.0965547	1.09339	0.00507487
PC(20:4_13:0)	PC	M+H	740.522	12.1681	C41 H75 O8 N1 P1	0.90778	0.640083	0.508498	0.378478
PC(33:4)	PC	M+H	740.522	12.9871	C41 H75 O8 N1 P1	1.1051	0.982727	0.165211	0.936186
PC(33:5)	PC	M+H	738.507	12.1769	C41 H73 O8 N1 P1	0.92142	0.489694	1.18732	0.229766
PC(33:6)	PC	M+H	736.491	11.1479	C41 H71 O8 N1 P1	0.64088	0.186852	0.632191	0.030639
PC(11:0_22:6)	PC	M+H	736.491	11.5938	C41 H71 O8 N1 P1	1.5516	0.186852	0.433967	0.030639
PC(33:7)	PC	M+H	734.476	10.5421	C41 H69 O8 N1 P1	1.1994	1	0.0355636	1
PC(34:0)	PC	M+H	762.601	15.9594	C42 H85 O8 N1 P1	1.4961	0.0965547	15.9503	0.00507487
PC(34:0e)	PC	M+H	748.621	16.7769	C42 H87 O7 N1 P1	0.89255	0.564242	1.88148	0.297953
PC(17:1_17:0)	PC	M+H	760.585	26.52	C42 H83 O8 N1 P1	0.83573	0.872617	0.0634539	0.688921
PC(34:1e)	PC	M+H	746.606	16.6057	C42 H85 O7 N1 P1	1.8825	0.0965547	2.1024	0.00507487
PC(20:1_14:1)	PC	M+H	758.569	18.1571	C42 H81 O8 N1 P1	1.4648	0.720161	0.294733	0.47117
PC(14:0_20:2)	PC	M+Na	780.551	22.468	C42 H80 O8 N1 P1 Na1	1.911	0.798597	0.143039	0.575174
PC(34:2e)	PC	M+H	744.59	14.4024	C42 H83 O7 N1 P1	0.6748	0.358877	3.47163	0.128205
PC(14:1e_20:1)	PC	M+H	744.59	17.2939	C42 H83 O7 N1 P1	1.5192	0.640083	0.133663	0.378478
PC(16:0_18:3)	PC	M+H	756.554	9.2834	C42 H79 O8 N1 P1	0.96021	0.93451	0.02302	0.810181
PC(34:3e)	PC	M+H	742.575	14.1403	C42 H81 O7 N1 P1	0.5861	0.0965547	5.25272	0.00507487
PC(34:4)	PC	M+H	754.538	11.6854	C42 H77 O8 N1 P1	1.3562	0.358877	3.70015	0.128205
PC(18:3e_16:1)	PC	M+H	740.559	12.5541	C42 H79 O7 N1 P1	0.603	0.0965547	1.09009	0.00507487
PC(14:1e_20:3)	PC	M+H	740.559	15.7122	C42 H79 O7 N1 P1	0.57251	0.246107	0.271527	0.0655522
PC(34:5)	PC	M+H	752.522	10.0813	C42 H75 O8 N1 P1	1.3763	0.720161	0.213049	0.47117
PC(20:4_14:1)	PC	M+H	752.522	12.9246	C42 H75 O8 N1 P1	0.98658	0.93451	0.0823466	0.810181
PC(14:1e_20:4)	PC	M+H	738.543	14.7619	C42 H77 O7 N1 P1	1.0089	0.93451	0.0454554	0.810181
PC(34:6)	PC	M+H	750.507	9.20892	C42 H73 O8 N1 P1	1.5507	0.640083	0.0932697	0.378478
PC(20:5_14:1)	PC	M+H	750.507	11.7562	C42 H73 O8 N1 P1	1.4825	0.872617	0.112046	0.688921
PC(12:0_22:6)	PC	M+H	750.507	12.3718	C42 H73 O8 N1 P1	1.1481	0.720161	0.243389	0.47117
PC(14:1e_20:5)	PC	M+H	736.528	13.9903	C42 H75 O7 N1 P1	0.96581	0.489694	0.0345258	0.229766
PC(34:7e)	PC	M+H	734.512	12.5364	C42 H73 O7 N1 P1	0.50119	0.160041	0.538124	0.0202406
PC(12:1e_22:6)	PC	M+H	734.512	13.0164	C42 H73 O7 N1 P1	0.8177	0.223457	0.35594	0.0453276
PC(35:0)	PC	M+H	776.616	16.6034	C43 H87 O8 N1 P1	2.6065	0.0965547	5.27692	0.00507487
PC(35:0e)	PC	M+H	762.637	17.0909	C43 H89 O7 N1 P1	0.48832	0.160041	0.572839	0.0202406
PC(35:1)	PC	M+H	774.601	15.3635	C43 H85 O8 N1 P1	1.1162	0.640083	2.30083	0.378478
PC(17:1_18:0)	PC	M+H	774.601	17.4829	C43 H85 O8 N1 P1	1.3138	0.186852	0.849607	0.030639
PC(35:2)	PC	M+H	772.585	13.9992	C43 H83 O8 N1 P1	1.2535	0.246107	2.22263	0.0655522
PC(17:1_18:1)	PC	M+H	772.585	16.3816	C43 H83 O8 N1 P1	3.5104	0.132209	0.731971	0.0130652
PC(16:2e_19:0)	PC	M+Na	780.588	15.4495	C43 H84 O7 N1 P1 Na1	0.95919	1	0.140869	1
PC(35:2e)	PC	M+H	758.606	17.94	C43 H85 O7 N1 P1	1.4028	0.160041	0.91053	0.0202406
PC(17:1_18:2)	PC	M+H	770.569	11.4296	C43 H81 O8 N1 P1	0.41623	0.132209	0.543637	0.0130652
PC(35:3)	PC	M+H	770.569	12.8518	C43 H81 O8 N1 P1	1.2004	0.358877	1.31864	0.128205
PC(15:0_20:3)	PC	M+H	770.569	15.5818	C43 H81 O8 N1 P1	0.75087	0.223457	2.60904	0.0453276
PC(35:3e)	PC	M+Na	778.572	16.1088	C43 H82 O7 N1 P1 Na1	1.0415	0.93451	0.07853	0.810181
PC(15:0_20:4)	PC	M+Na	790.536	12.489	C43 H78 O8 N1 P1 Na1	1.2775	0.489694	1.36769	0.229766
PC(35:4)	PC	M+H	768.554	12.489	C43 H79 O8 N1 P1	1.0934	0.93451	2.55442	0.810181
PC(22:4_13:0)	PC	M+H	768.554	15.0747	C43 H79 O8 N1 P1	0.99716	0.982727	0.200233	0.936186
PC(24:2_11:2)	PC	M+H	768.554	16.351	C43 H79 O8 N1 P1	1.7467	0.299927	1.39723	0.0926958
PC(35:4e)	PC	M+H	754.575	16.652	C43 H81 O7 N1 P1	0.97768	0.93451	0.0426365	0.810181
PC(35:5)	PC	M+H	766.538	13.676	C43 H77 O8 N1 P1	0.98013	0.93451	0.763551	0.810181
PC(35:6)	PC	M+H	764.522	12.4933	C43 H75 O8 N1 P1	0.76229	0.0965547	7.4723	0.00507487
PC(36:0)	PC	M+H	790.632	17.141	C44 H89 O8 N1 P1	2.1381	0.0965547	7.62817	0.00507487
PC(18:0_18:0)	PC	M+H	790.632	18.567	C44 H89 O8 N1 P1	4.0433	0.223457	0.186286	0.0453276
PC(36:0e)	PC	M+H	776.653	17.808	C44 H91 O7 N1 P1	1.0148	0.93451	0.0543774	0.810181
PC(36:1e)	PC	M+H	774.637	16.7964	C44 H89 O7 N1 P1	0.9217	0.640083	0.88301	0.378478
PC(16:0_20:2)	PC	M+H	786.601	7.354	C44 H85 O8 N1 P1	31.576	0.299927	0.0437302	0.0898234
PC(18:1_18:1)	PC	M+H	786.601	18.6677	C44 H85 O8 N1 P1	1.3082	0.425902	0.158887	0.173485
PC(16:0_20:3)	PC	M+H	784.585	12.3602	C44 H83 O8 N1 P1	0.9075	0.720161	1.49449	0.47117
PC(36:3e)	PC	M+H	770.606	14.3881	C44 H85 O7 N1 P1	0.59752	0.0965547	2.50196	0.00507487
PC(18:3e_18:0)	PC	M+H	770.606	16.75	C44 H85 O7 N1 P1	0.92703	0.982727	0.155959	0.936186
PC(18:1_18:3)	PC	M+H	782.569	10.589	C44 H81 O8 N1 P1	0.532	0.246107	0.296636	0.0655522
PC(18:4_18:0)	PC	M+H	782.569	15.4132	C44 H81 O8 N1 P1	1.3757	0.246107	1.5774	0.0655522
PC(16:1_20:3)	PC	M+H	782.569	15.6811	C44 H81 O8 N1 P1	1.1116	0.640083	1.06195	0.378478
PC(26:0_10:4)	PC	M+H	782.569	19.5228	C44 H81 O8 N1 P1	0.84682	0.640083	0.186828	0.378478
PC(36:4e)	PC	M+H	768.59	14.0717	C44 H83 O7 N1 P1	0.76139	0.132209	7.11228	0.0130652
PC(36:5)	PC	M+H	780.554	11.8162	C44 H79 O8 N1 P1	1.1862	0.299927	4.90356	0.0926958
PC(16:0_20:5)	PC	M+Na	802.536	12.195	C44 H78 O8 N1 P1 Na1	0.657	0.112723	0.999865	0.00823902
PC(18:4_18:1)	PC	M+H	780.554	13.563	C44 H79 O8 N1 P1	1.0009	0.982727	0.00339757	0.936186
PC(14:0_22:5)	PC	M+H	780.554	14.824	C44 H79 O8 N1 P1	7.7205	0.132209	0.24803	0.0115189
PC(18:3e_18:2)	PC	M+Na	788.556	11.497	C44 H80 O7 N1 P1 Na1	1.0225	0.93451	0.0490625	0.810181
PC(36:5e)	PC	M+H	766.575	13.8076	C44 H81 O7 N1 P1	0.95978	0.982727	1.92468	0.936186
PC(14:1e_22:4)	PC	M+H	766.575	15.7052	C44 H81 O7 N1 P1	0.92071	0.982727	0.158018	0.936186
PC(36:6)	PC	M+H	778.538	10.7997	C44 H77 O8 N1 P1	0.87286	0.720161	0.588829	0.47117
PC(36:6e)	PC	M+H	764.559	11.2161	C44 H79 O7 N1 P1	0.98353	0.982727	0.00787953	0.936186
PC(14:1e_22:5)	PC	M+H	764.559	15.498	C44 H79 O7 N1 P1	2.9247	0.160041	0.308794	0.0202406
PC(36:7)	PC	M+H	776.522	11.6617	C44 H75 O8 N1 P1	1.2734	0.489694	0.298025	0.229766
PC(22:6_14:1)	PC	M+H	776.522	12.4837	C44 H75 O8 N1 P1	1.3187	0.358877	0.291601	0.128205
PC(36:7e)	PC	M+H	762.543	11.8707	C44 H77 O7 N1 P1	1.1256	0.872617	0.0664593	0.688921
PC(14:1e_22:6)	PC	M+H	762.543	14.2305	C44 H77 O7 N1 P1	1.1886	0.564242	0.225949	0.297953
PC(36:8)	PC	M+H	774.507	12.902	C44 H73 O8 N1 P1	0.98015	0.982727	0.0146985	0.936186
PC(37:0)	PC	M+H	804.648	17.747	C45 H91 O8 N1 P1	2.6469	0.0965547	2.00308	0.00507487
PC(16:0_21:0)	PC	M+H	804.648	19.046	C45 H91 O8 N1 P1	12.887	0.0965547	0.568501	0.00433691
PC(19:0_18:1)	PC	M+H	802.632	18.3778	C45 H89 O8 N1 P1	1.5764	0.132209	0.757378	0.0130652
PC(37:2)	PC	M+H	800.616	15.3472	C45 H87 O8 N1 P1	0.99292	0.93451	0.0581109	0.810181
PC(19:1_18:1)	PC	M+H	800.616	17.4915	C45 H87 O8 N1 P1	1.4345	0.564242	0.415601	0.297953
PC(37:2e)	PC	M+H	786.637	18.7568	C45 H89 O7 N1 P1	1.2167	0.640083	0.18966	0.378478
PC(37:3)	PC	M+H	798.601	13.9517	C45 H85 O8 N1 P1	1.2081	0.640083	1.37544	0.378478
PC(19:1_18:2)	PC	M+H	798.601	16.299	C45 H85 O8 N1 P1	1.3305	0.132209	0.972034	0.0130652
PC(37:3e)	PC	M+H	784.621	17.9537	C45 H87 O7 N1 P1	1.2171	0.720161	0.147196	0.47117
PC(37:4)	PC	M+H	796.585	13.9387	C45 H83 O8 N1 P1	1.235	0.425902	4.92879	0.173485
PC(37:4e)	PC	M+H	782.606	14.7924	C45 H85 O7 N1 P1	1.0649	0.982727	0.0870261	0.936186
PC(17:1_20:4)	PC	M+Na	816.551	12.5269	C45 H80 O8 N1 P1 Na1	1.2227	0.489694	0.569278	0.229766
PC(37:5)	PC	M+H	794.569	12.5269	C45 H81 O8 N1 P1	1.1347	0.358877	2.23243	0.128205
PC(15:0_22:5)	PC	M+H	794.569	15.4953	C45 H81 O8 N1 P1	1.6207	0.132209	2.05037	0.0130652
PC(37:5e)	PC	M+H	780.59	14.2969	C45 H83 O7 N1 P1	1.0238	0.982727	0.10766	0.936186
PC(37:6)	PC	M+H	792.554	11.9798	C45 H79 O8 N1 P1	1.3662	0.299927	2.14804	0.0926958
PC(38:0)	PC	M+H	818.663	18.1088	C46 H93 O8 N1 P1	3.0556	0.0965547	5.38813	0.00507487
PC(38:1e)	PC	M+H	802.668	18.5341	C46 H93 O7 N1 P1	1.0106	1	0.0103853	1
PC(38:2)	PC	M+H	814.632	16.2267	C46 H89 O8 N1 P1	0.9203	0.872617	1.03211	0.688921
PC(18:3e_20:0)	PC	M+H	798.637	16.1089	C46 H89 O7 N1 P1	0.25278	0.160041	0.560295	0.0202406
PC(18:1_20:3)	PC	M+H	810.601	12.279	C46 H85 O8 N1 P1	1.0606	1	0.0889975	1
PC(24:2_14:2)	PC	M+H	810.601	17.909	C46 H85 O8 N1 P1	1.3403	0.798597	0.238372	0.575174
PC(16:0_22:4)	PC	M+H	810.601	19.535	C46 H85 O8 N1 P1	1.4427	0.564242	0.36758	0.297953
PC(38:4e)	PC	M+H	796.621	15.413	C46 H87 O7 N1 P1	0.85764	0.246107	2.4035	0.0655522
PC(20:4e_18:0)	PC	M+H	796.621	15.8899	C46 H87 O7 N1 P1	1.1283	0.425902	0.5537	0.173485
PC(38:5)	PC	M+H	808.585	13.2694	C46 H83 O8 N1 P1	1.1918	0.246107	6.51646	0.0655522
PC(26:1_12:4)	PC	M+H	808.585	14.8624	C46 H83 O8 N1 P1	0.9662	0.93451	0.13314	0.810181
PC(16:0e_22:5)	PC	M+Na	816.588	14.0682	C46 H84 O7 N1 P1 Na1	0.81552	0.798597	0.19834	0.575174
PC(38:5e)	PC	M+H	794.606	15.2241	C46 H85 O7 N1 P1	1.2915	0.186852	3.38096	0.030639
PC(38:7)	PC	M+H	804.554	11.8531	C46 H79 O8 N1 P1	0.97809	0.872617	0.148575	0.688921
PC(38:7e)	PC	M+H	790.575	13.3267	C46 H81 O7 N1 P1	1.0608	0.872617	0.492387	0.688921
PC(38:8)	PC	M+H	802.538	11.317	C46 H77 O8 N1 P1	1.1316	1	0.205494	1
PC(38:8e)	PC	M+H	788.559	11.742	C46 H79 O7 N1 P1	0.93573	0.798597	0.162091	0.575174
PC(38:9)	PC	M+H	800.522	9.79102	C46 H75 O8 N1 P1	2.2667	0.160041	0.13825	0.0202406
PC(39:0)	PC	M+H	832.679	18.4848	C47 H95 O8 N1 P1	5.2024	0.0965547	2.32471	0.00507487
PC(39:1)	PC	M+H	830.663	17.6477	C47 H93 O8 N1 P1	1.4258	0.160041	1.07428	0.0202406
PC(18:1_21:0)	PC	M+H	830.663	19.0668	C47 H93 O8 N1 P1	1.623	0.0965547	0.890559	0.00507487
PC(39:1e)	PC	M+H	816.684	16.612	C47 H95 O7 N1 P1	0.79108	0.798597	0.120323	0.575174
PC(39:2)	PC	M+H	828.648	16.6898	C47 H91 O8 N1 P1	1.1632	0.640083	0.682795	0.378478
PC(39:2e)	PC	M+H	814.668	18.1885	C47 H93 O7 N1 P1	2.8473	0.299927	1.54113	0.0926958
PC(18:2_21:1)	PC	M+H	826.632	17.5168	C47 H89 O8 N1 P1	2.1777	0.0965547	0.931688	0.00507487
PC(39:3e)	PC	M+H	812.653	18.8153	C47 H91 O7 N1 P1	1.0714	0.798597	2.39744	0.575174
PC(39:4)	PC	M+H	824.616	15.0836	C47 H87 O8 N1 P1	1.0315	1	0.212106	1
PC(17:0_22:4)	PC	M+H	824.616	17.1154	C47 H87 O8 N1 P1	0.83517	0.798597	0.0804631	0.575174
PC(39:5)	PC	M+H	822.601	12.5828	C47 H85 O8 N1 P1	0.62425	0.246107	1.50478	0.0655522
PC(39:5e)	PC	M+H	808.621	17.9104	C47 H87 O7 N1 P1	1.3461	0.798597	0.327339	0.575174
PC(39:6)	PC	M+H	820.585	13.4417	C47 H83 O8 N1 P1	1.3492	0.246107	1.05066	0.0655522
PC(39:7)	PC	M+H	818.569	12.108	C47 H81 O8 N1 P1	1.5237	0.132209	1.07736	0.0130652
PC(16:0_24:0)	PC	M+Na	868.677	18.8762	C48 H96 O8 N1 P1 Na1	4.8169	0.0965547	1.85427	0.00507487
PC(40:0)	PC	M+H	846.695	18.8762	C48 H97 O8 N1 P1	3.6948	0.0965547	6.91719	0.00507487
PC(40:0e)	PC	M+H	832.715	19.3138	C48 H99 O7 N1 P1	1.1994	0.93451	0.196402	0.810181
PC(18:4_22:6)	PC	M+H	826.538	9.74889	C48 H77 O8 N1 P1	0.99854	0.798597	0.00132178	0.575174
PC(40:10)	PC	M+H	826.538	11.0428	C48 H77 O8 N1 P1	0.81527	0.564242	0.596425	0.297953
PC(40:2)	PC	M+H	842.663	17.345	C48 H93 O8 N1 P1	1.0791	0.720161	0.245492	0.47117
PC(40:2e)	PC	M+H	828.684	16.7989	C48 H95 O7 N1 P1	0.76316	0.564242	0.978487	0.297953
PC(16:2e_24:0)	PC	M+H	828.684	19.1027	C48 H95 O7 N1 P1	1.2378	0.358877	0.460044	0.128205
PC(20:0_20:3)	PC	M+Na	862.63	16.5312	C48 H90 O8 N1 P1 Na1	0.74511	0.358877	0.230046	0.128205
PC(40:3e)	PC	M+H	826.668	16.9675	C48 H93 O7 N1 P1	0.83716	0.223457	0.40972	0.0453276
PC(40:4)	PC	M+H	838.632	15.9179	C48 H89 O8 N1 P1	0.87006	0.720161	1.46665	0.47117
PC(40:4e)	PC	M+H	824.653	16.7198	C48 H91 O7 N1 P1	1.0736	0.93451	0.316716	0.810181
PC(40:5)	PC	M+H	836.616	14.4814	C48 H87 O8 N1 P1	1.1631	0.358877	2.16483	0.128205
PC(40:5e)	PC	M+H	822.637	15.4296	C48 H89 O7 N1 P1	1.1153	0.246107	0.476465	0.0655522
PC(20:3_20:3)	PC	M+H	834.601	15.214	C48 H85 O8 N1 P1	0.67156	0.160041	0.617899	0.0202406
PC(40:6e)	PC	M+H	820.621	14.4468	C48 H87 O7 N1 P1	0.95478	0.798597	0.0826146	0.575174
PC(20:3_20:4)	PC	M+Na	854.567	11.27	C48 H82 O8 N1 P1 Na1	0.81062	0.223457	4.847	0.0453276
PC(40:7e)	PC	M+H	818.606	13.6285	C48 H85 O7 N1 P1	0.65594	0.186852	1.36213	0.030639
PC(20:4_20:4)	PC	M+Na	852.551	11.6758	C48 H80 O8 N1 P1 Na1	0.88191	0.425902	0.709619	0.173485
PC(40:8)	PC	M+H	830.569	12.082	C48 H81 O8 N1 P1	1.3947	0.186852	2.25664	0.030639
PC(40:8e)	PC	M+H	816.59	13.3659	C48 H83 O7 N1 P1	1.4845	0.132209	0.930558	0.0130652
PC(40:9)	PC	M+H	828.554	11.961	C48 H79 O8 N1 P1	0.9303	0.982727	0.339794	0.936186
PC(40:9e)	PC	M+H	814.575	12.163	C48 H81 O7 N1 P1	1.4737	0.223457	0.748305	0.0453276
PC(25:0_16:0)	PC	M+H	860.71	19.1642	C49 H99 O8 N1 P1	5.381	0.0965547	2.99799	0.00507487
PC(41:1)	PC	M+H	858.695	18.4903	C49 H97 O8 N1 P1	1.6238	0.112723	1.33723	0.00823902
PC(41:2)	PC	M+H	856.679	17.7591	C49 H95 O8 N1 P1	1.0022	0.982727	0.0101982	0.936186
PC(18:2_23:0)	PC	M+H	856.679	19.1611	C49 H95 O8 N1 P1	3.709	0.0965547	0.756003	0.00507487
PC(41:3)	PC	M+H	854.663	16.5918	C49 H93 O8 N1 P1	0.98854	0.982727	0.033895	0.936186
PC(41:3e)	PC	M+H	840.684	19.1846	C49 H95 O7 N1 P1	0.76593	0.982727	0.667083	0.936186
PC(41:4)	PC	M+H	852.648	16.5726	C49 H91 O8 N1 P1	0.99727	0.93451	0.00874666	0.810181
PC(41:5)	PC	M+H	850.632	15.1906	C49 H89 O8 N1 P1	1.3888	0.246107	0.561778	0.0655522
PC(20:4_21:1)	PC	M+H	850.632	17.304	C49 H89 O8 N1 P1	2.573	0.0965547	0.885704	0.00507487
PC(41:6)	PC	M+H	848.616	14.3846	C49 H87 O8 N1 P1	1.8771	0.160041	0.523195	0.0202406
PC(41:7)	PC	M+H	846.601	13.0052	C49 H85 O8 N1 P1	1.5457	0.112723	0.436803	0.00823902
PC(42:0e)	PC	M+Na	882.729	19.2527	C50 H102 O7 N1 P1 Na1	2.9002	0.358877	1.46074	0.128205
PC(42:1)	PC	M+H	872.71	19.075	C50 H99 O8 N1 P1	1.8175	0.223457	1.38464	0.0453276
PC(42:10)	PC	M+H	854.569	11.2644	C50 H81 O8 N1 P1	0.82418	0.223457	4.61105	0.0453276
PC(42:10e)	PC	M+H	840.59	11.8407	C50 H83 O7 N1 P1	1.5409	0.160041	0.480158	0.0202406
PC(20:5_22:6)	PC	M+H	852.554	10.2927	C50 H79 O8 N1 P1	0.92952	0.872617	0.155782	0.688921
PC(42:11)	PC	M+H	852.554	11.6317	C50 H79 O8 N1 P1	0.88191	0.425902	0.709619	0.173485
PC(42:1e)	PC	M+H	858.731	19.8092	C50 H101 O7 N1 P1	0.94083	0.872617	0.0644437	0.688921
PC(42:2)	PC	M+H	870.695	18.329	C50 H97 O8 N1 P1	1.8182	0.112723	2.1448	0.00823902
PC(42:2e)	PC	M+H	856.715	18.8761	C50 H99 O7 N1 P1	0.93734	0.982727	0.153358	0.936186
PC(42:3)	PC	M+H	868.679	17.9081	C50 H95 O8 N1 P1	1.1711	0.640083	0.24937	0.378478
PC(31:0_11:4)	PC	M+Na	888.645	16.5551	C50 H92 O8 N1 P1 Na1	1.3581	0.425902	0.340698	0.173485
PC(42:4e)	PC	M+H	852.684	17.756	C50 H95 O7 N1 P1	1.1337	0.93451	0.275634	0.810181
PC(22:1_20:4)	PC	M+Na	886.63	15.8098	C50 H90 O8 N1 P1 Na1	0.98431	1	0.0135996	1
PC(42:5)	PC	M+H	864.648	16.3974	C50 H91 O8 N1 P1	1.2685	0.425902	0.373795	0.173485
PC(42:5e)	PC	M+H	850.668	16.6149	C50 H93 O7 N1 P1	1.2181	0.358877	0.519471	0.128205
PC(42:6)	PC	M+H	862.632	15.5239	C50 H89 O8 N1 P1	1.1884	0.872617	0.619088	0.688921
PC(42:6e)	PC	M+H	848.653	15.485	C50 H91 O7 N1 P1	1.4408	0.160041	0.428179	0.0202406
PC(42:7)	PC	M+H	860.616	13.9209	C50 H87 O8 N1 P1	1.1467	0.640083	0.114646	0.378478
PC(42:7e)	PC	M+H	846.637	14.442	C50 H89 O7 N1 P1	2.4093	0.160041	0.267221	0.0202406
PC(20:2_22:6)	PC	M+Na	880.583	12.8318	C50 H84 O8 N1 P1 Na1	1.5874	0.160041	0.394648	0.0202406
PC(42:8)	PC	M+H	858.601	12.8318	C50 H85 O8 N1 P1	1.3506	0.223457	1.6241	0.0453276
PC(42:9)	PC	M+H	856.585	11.7718	C50 H83 O8 N1 P1	0.94903	0.798597	0.514994	0.575174
PC(43:0e)	PC	M+Na	896.744	19.633	C51 H104 O7 N1 P1 Na1	0.62765	0.872617	1.23387	0.688921
PC(43:1e)	PC	M+Na	894.729	19.197	C51 H102 O7 N1 P1 Na1	0.42562	0.425902	0.80881	0.173485
PC(43:2e)	PC	M+H	870.731	19.466	C51 H101 O7 N1 P1	1.1022	0.982727	0.012005	0.935736
PC(43:3)	PC	M+H	882.695	17.6352	C51 H97 O8 N1 P1	1.4854	0.132209	0.622206	0.0130652
PC(43:3e)	PC	M+H	868.715	18.751	C51 H99 O7 N1 P1	2.3338	0.223457	0.461605	0.0453276
PC(43:4)	PC	M+H	880.679	17.6278	C51 H95 O8 N1 P1	1.1265	0.798597	0.430709	0.575174
PC(43:4e)	PC	M+H	866.7	19.787	C51 H97 O7 N1 P1	1.1654	0.564242	0.500164	0.297953
PC(43:6)	PC	M+H	876.648	17.373	C51 H91 O8 N1 P1	1.4529	0.489694	0.068924	0.229766
PC(43:7)	PC	M+H	874.632	16.957	C51 H89 O8 N1 P1	0.75537	0.798597	0.0901615	0.575174
PC(44:0)	PC	M+Na	924.739	17.683	C52 H104 O8 N1 P1 Na1	1.183	0.358877	0.162757	0.128205
PC(44:0e)	PC	M+Na	910.76	19.2545	C52 H106 O7 N1 P1 Na1	1.5679	0.720161	0.141211	0.47117
PC(44:10)	PC	M+H	882.601	12.1929	C52 H85 O8 N1 P1	2.7711	0.0965547	2.94692	0.00507487
PC(44:11)	PC	M+H	880.585	11.3378	C52 H83 O8 N1 P1	1.7001	0.132209	1.58048	0.0130652
PC(22:6_22:6)	PC	M+Na	900.551	10.8597	C52 H80 O8 N1 P1 Na1	0.88249	0.872617	0.119968	0.688921
PC(44:12)	PC	M+H	878.569	10.8597	C52 H81 O8 N1 P1	0.86477	0.798597	0.686371	0.575174
PC(44:1e)	PC	M+Na	908.744	19.622	C52 H104 O7 N1 P1 Na1	2.5857	0.358877	1.43759	0.128205
PC(44:3)	PC	M+H	896.71	17.6466	C52 H99 O8 N1 P1	1.3945	0.160041	0.329612	0.0202406
PC(44:3e)	PC	M+H	882.731	19.78	C52 H101 O7 N1 P1	1.1173	0.489694	1.17665	0.229766
PC(34:0_10:4)	PC	M+H	894.695	17.3855	C52 H97 O8 N1 P1	2.4811	0.625201	0.0508529	0.340754
PC(24:0_20:4)	PC	M+Na	916.677	18.0651	C52 H96 O8 N1 P1 Na1	1.3064	0.223457	0.654848	0.0453276
PC(44:4)	PC	M+H	894.695	18.0651	C52 H97 O8 N1 P1	1.4529	0.223457	4.59165	0.0453276
PC(44:4e)	PC	M+H	880.715	18.5779	C52 H99 O7 N1 P1	1.2302	1	0.133296	1
PC(44:5)	PC	M+H	892.679	17.0094	C52 H95 O8 N1 P1	1.7988	0.0965547	4.75306	0.00507487
PC(44:5e)	PC	M+H	878.7	17.6502	C52 H97 O7 N1 P1	0.8718	0.489694	0.281014	0.229766
PC(44:6)	PC	M+H	890.663	16.6992	C52 H93 O8 N1 P1	1.1565	0.872617	0.276682	0.688921
PC(44:6e)	PC	M+H	876.684	16.6928	C52 H95 O7 N1 P1	0.96952	0.982727	0.0638889	0.936186
PC(44:7)	PC	M+H	888.648	15.4233	C52 H91 O8 N1 P1	1.6564	0.132209	0.630542	0.0130652
PC(44:8)	PC	M+H	886.632	14.2753	C52 H89 O8 N1 P1	4.9986	0.0965547	0.903213	0.00507487
PC(44:9)	PC	M+H	884.616	13.2	C52 H87 O8 N1 P1	8.2409	0.0965547	0.333245	0.00477182
PC(45:0)	PC	M+H	916.773	20.2348	C53 H107 O8 N1 P1	3.0601	0.186852	0.333141	0.030639
PC(45:1)	PC	M+H	914.757	19.69	C53 H105 O8 N1 P1	1.4177	0.720161	0.14674	0.47117
PC(45:2)	PC	M+H	912.742	19.3134	C53 H103 O8 N1 P1	1.4953	0.223457	0.341902	0.0453276
PC(45:3)	PC	M+H	910.726	18.46	C53 H101 O8 N1 P1	1.7913	0.112723	0.711485	0.00823902
PC(45:6)	PC	M+H	904.679	16.5247	C53 H95 O8 N1 P1	6.8357	0.132209	0.33852	0.0130652
PC(46:0)	PC	M+H	930.789	20.426	C54 H109 O8 N1 P1	5.0075	0.640083	0.208591	0.378478
PC(46:1)	PC	M+H	928.773	19.9326	C54 H107 O8 N1 P1	2.4094	0.223457	0.479409	0.0453276
PC(46:2)	PC	M+H	926.757	19.4159	C54 H105 O8 N1 P1	1.5862	0.160041	0.341369	0.0202406
PC(46:3)	PC	M+H	924.742	17.0346	C54 H103 O8 N1 P1	1.3696	0.640083	0.207733	0.378478
PC(28:1_18:2)	PC	M+H	924.742	17.6619	C54 H103 O8 N1 P1	1.1698	0.358877	0.156412	0.128205
PC(46:4)	PC	M+H	922.726	18.7725	C54 H101 O8 N1 P1	1.2897	0.299927	1.72429	0.0926958
PC(46:5)	PC	M+H	920.71	17.9612	C54 H99 O8 N1 P1	2.3019	0.132209	3.61013	0.0130652
PC(46:6)	PC	M+H	918.695	17.7533	C54 H97 O8 N1 P1	1.7953	0.0965547	1.43768	0.00507487
PC(46:7)	PC	M+H	916.679	16.6237	C54 H95 O8 N1 P1	2.291	0.0965547	1.24546	0.00507487
PC(46:8)	PC	M+H	914.663	15.5331	C54 H93 O8 N1 P1	3.7552	0.0965547	0.82268	0.00507487
PC(47:2)	PC	M+H	940.773	19.6608	C55 H107 O8 N1 P1	1.178	0.564242	0.156029	0.297953
PC(29:1_18:1)	PC	M+H	940.773	20.147	C55 H107 O8 N1 P1	1.3729	0.564242	0.129359	0.297953
PC(47:3)	PC	M+H	938.757	20.1516	C55 H105 O8 N1 P1	1.2741	0.425902	0.208136	0.173485
PC(47:4)	PC	M+H	936.742	19.1446	C55 H103 O8 N1 P1	2.095	0.186852	0.382646	0.030639
PC(47:6)	PC	M+H	932.71	18.1657	C55 H99 O8 N1 P1	2.3334	0.33879	0.201551	0.108695
PC(48:4)	PC	M+H	950.757	19.4254	C56 H105 O8 N1 P1	1.3377	0.425902	0.280905	0.173485
PC(48:5)	PC	M+H	948.742	18.5787	C56 H103 O8 N1 P1	1.7708	0.223457	0.525163	0.0453276
PC(48:6)	PC	M+H	946.726	18.5645	C56 H101 O8 N1 P1	1.6922	0.246107	1.06318	0.0655522
PC(48:7)	PC	M+H	944.71	17.652	C56 H99 O8 N1 P1	2.9465	0.0965547	0.946885	0.00507487
PC(49:0)	PC	M+H	972.835	20.144	C57 H115 O8 N1 P1	1.6807	0.0965547	0.899566	0.00507487
PC(49:3)	PC	M+H	966.789	20.1489	C57 H109 O8 N1 P1	1.2035	0.851271	0.135557	0.630356
PC(50:0)	PC	M+H	986.851	21.1845	C58 H117 O8 N1 P1	5.5816	0.239014	0.258259	0.0504606
PC(50:1)	PC	M+H	984.835	20.7604	C58 H115 O8 N1 P1	6.4097	0.239014	0.232762	0.0504606
PC(31:1_20:4)	PC	M+H	990.789	19.4663	C59 H109 O8 N1 P1	0.6441	0.489694	0.133787	0.229766
PC(51:6)	PC	M+H	988.773	18.5639	C59 H107 O8 N1 P1	1.3692	0.0965547	0.239286	0.00507487
PC(52:0)	PC	M+H	1014.88	21.5041	C60 H121 O8 N1 P1	19.002	0.564242	0.177311	0.280475
PC(52:5)	PC	M+H	1004.8	19.8716	C60 H111 O8 N1 P1	0.1423	0.336949	0.204227	0.104415
PC(58:7)	PC	M+H	1084.87	19.869	C66 H119 O8 N1 P1	1.3783	0.776669	0.124118	0.52111
PC(59:2)	PC	M+H	1108.96	22.089	C67 H131 O8 N1 P1	0.67664	0.720161	0.0242644	0.441788
PC(61:2)	PC	M+H	1136.99	22.11	C69 H135 O8 N1 P1	2.0393	0.93451	0.164451	0.810181
PC(61:3)	PC	M+H	1134.98	21.875	C69 H133 O8 N1 P1	0.79383	0.982727	0.0538699	0.936075
PE(16:0e)	PE	M+H	454.293	4.02104	C21 H45 O7 N1 P1	0.75733	0.720161	0.307754	0.47117
PE(16:1e)	PE	M+H	452.277	2.536	C21 H43 O7 N1 P1	0.98923	0.93451	0.016648	0.810181
PE(17:0e)	PE	M+Na	490.29	4.634	C22 H46 O7 N1 P1 Na1	1.336	0.186852	0.142733	0.030639
PE(17:1e)	PE	M+H	466.293	3.16138	C22 H45 O7 N1 P1	1.1628	0.223457	0.0822946	0.0453276
PE(18:0e)	PE	M+H	482.324	5.71524	C23 H49 O7 N1 P1	1.2346	0.246107	3.15172	0.0655522
PE(18:1e)	PE	M+Na	502.29	3.94563	C23 H46 O7 N1 P1 Na1	0.99866	0.982727	0.0028247	0.936186
PE(18:3e)	PE	M+H	476.277	2.164	C23 H43 O7 N1 P1	1.1671	0.720161	0.0663744	0.47117
PE(19:0e)	PE	M+H	496.34	6.877	C24 H51 O7 N1 P1	1.6035	0.112723	0.30255	0.00823902
PE(19:1)	PE	M+H	508.303	4.00047	C24 H47 O8 N1 P1	1.0574	0.93451	0.0230433	0.810181
PE(19:2)	PE	M+H	506.288	2.88686	C24 H45 O8 N1 P1	0.79535	0.425902	0.0780528	0.173485
PE(20:1e)	PE	M+Na	530.322	5.828	C25 H50 O7 N1 P1 Na1	1.238	0.640083	0.0611959	0.378478
PE(20:3e)	PE	M+H	504.308	3.02	C25 H47 O7 N1 P1	0.9073	0.720161	0.0655956	0.47117
PE(20:4e)	PE	M+H	502.293	12.607	C25 H45 O7 N1 P1	0.99417	0.872617	0.00774281	0.688921
PE(21:1)	PE	M+Na	558.317	3.803	C26 H50 O8 N1 P1 Na1	1.1276	0.640083	0.0454129	0.378478
PE(21:3)	PE	M+Na	554.285	2.52744	C26 H46 O8 N1 P1 Na1	0.95232	0.93451	0.0251755	0.810181
PE(21:4)	PE	M+H	530.288	2.73644	C26 H45 O8 N1 P1	0.95498	0.982727	0.0917692	0.936186
PE(23:4)	PE	M+H	558.319	3.80805	C28 H49 O8 N1 P1	1.1255	0.720161	0.0444897	0.47117
PE(24:1e)	PE	M+H	564.402	9.648	C29 H59 O7 N1 P1	3.0404	0.0965547	0.225664	0.00507487
PE(28:3)	PE	M+Na	652.395	7.588	C33 H60 O8 N1 P1 Na1	1.4533	0.223457	0.0510027	0.0453276
PE(18:0_11:4)	PE	M+H	642.413	11.5148	C34 H61 O8 N1 P1	1.2512	0.564242	0.048791	0.297953
PE(16:0_16:0)	PE	M+H	692.522	15.0031	C37 H75 O8 N1 P1	0.56165	0.112723	1.51079	0.00823902
PE(16:0p_16:0)	PE	M+H	676.528	15.744	C37 H75 O7 N1 P1	0.8124	0.564242	0.676552	0.297953
PE(16:0p_16:1)	PE	M+H	674.512	14.4016	C37 H73 O7 N1 P1	0.74023	0.223457	0.91459	0.0453276
PE(16:1_16:1)	PE	M+H	688.491	12.592	C37 H71 O8 N1 P1	0.66512	0.358877	0.879497	0.128205
PE(33:0e)	PE	M+Na	714.541	15.3	C38 H78 O7 N1 P1 Na1	0.78887	0.246107	0.490168	0.0655522
PE(17:1_16:0)	PE	M+Na	726.504	13.055	C38 H74 O8 N1 P1 Na1	1.313	0.798597	0.581711	0.575174
PE(16:0p_17:1)	PE	M+H	688.528	15.1619	C38 H75 O7 N1 P1	0.75643	0.489694	0.182133	0.229766
PE(18:0_16:0)	PE	M+H	720.554	16.2997	C39 H79 O8 N1 P1	1.3088	0.112723	1.52769	0.00823902
PE(34:0e)	PE	M+Na	728.556	14.8	C39 H80 O7 N1 P1 Na1	0.46688	0.0965547	1.10913	0.00507487
PE(18:0e_16:0)	PE	M+H	706.575	17.0819	C39 H81 O7 N1 P1	0.77293	0.246107	0.465191	0.0655522
PE(18:0_16:1)	PE	M+Na	740.52	12.5769	C39 H76 O8 N1 P1 Na1	0.76838	0.489694	1.43715	0.229766
PE(16:0_18:1)	PE	M+Na	740.52	13.6172	C39 H76 O8 N1 P1 Na1	0.91441	0.564242	3.4225	0.297953
PE(34:1e)	PE	M+Na	726.541	14.72	C39 H78 O7 N1 P1 Na1	0.80748	0.299927	0.785717	0.0926958
PE(16:0p_18:1)	PE	M+H	702.543	15.7565	C39 H77 O7 N1 P1	0.8893	0.223457	2.16265	0.0453276
PE(16:1_18:1)	PE	M+Na	738.504	12.5536	C39 H74 O8 N1 P1 Na1	0.63401	0.223457	8.03539	0.0453276
PE(16:0p_18:2)	PE	M+H	700.528	14.491	C39 H75 O7 N1 P1	0.59989	0.160041	1.54506	0.0202406
PE(16:1_18:2)	PE	M+Na	736.489	11.1389	C39 H72 O8 N1 P1 Na1	0.61386	0.160041	0.673215	0.0202406
PE(14:0_20:3)	PE	M+Na	736.489	11.6112	C39 H72 O8 N1 P1 Na1	1.5516	0.186852	0.433967	0.030639
PE(34:3)	PE	M+Na	736.489	12.4563	C39 H72 O8 N1 P1 Na1	0.73645	0.299927	0.459369	0.0926958
PE(34:3e)	PE	M+Na	722.51	19.9894	C39 H74 O7 N1 P1 Na1	1.4904	0.489694	0.277699	0.229766
PE(16:1p_18:2)	PE	M+H	698.512	12.9853	C39 H73 O7 N1 P1	0.48648	0.0965547	0.459396	0.00507487
PE(16:0p_18:3)	PE	M+H	698.512	13.7685	C39 H73 O7 N1 P1	0.56448	0.160041	0.479208	0.0202406
PE(16:1_18:3)	PE	M+H	712.491	11.4155	C39 H71 O8 N1 P1	0.96016	0.982727	0.0307498	0.936186
PE(14:0p_20:4)	PE	M+H	696.496	12.6639	C39 H71 O7 N1 P1	0.69858	0.0965547	0.813618	0.00507487
PE(14:0_20:5)	PE	M+H	710.476	10.969	C39 H69 O8 N1 P1	1.1707	0.798597	0.0584988	0.575174
PE(35:0e)	PE	M+Na	742.572	16.2825	C40 H82 O7 N1 P1 Na1	1.0776	0.982727	0.0439572	0.936186
PE(18:0p_17:1)	PE	M+H	716.559	16.3815	C40 H79 O7 N1 P1	1.1641	0.489694	0.51621	0.229766
PE(18:1p_17:1)	PE	M+H	714.543	15.296	C40 H77 O7 N1 P1	0.79107	0.299927	0.496527	0.0926958
PE(15:0_20:3)	PE	M+Na	750.504	12.3737	C40 H74 O8 N1 P1 Na1	1.1481	0.720161	0.243389	0.47117
PE(18:0_18:0)	PE	M+Na	770.567	15.5823	C41 H82 O8 N1 P1 Na1	0.75087	0.223457	2.60904	0.0453276
PE(18:0p_18:0)	PE	M+H	732.59	17.9985	C41 H83 O7 N1 P1	1.439	0.160041	0.439986	0.0202406
PE(18:0_18:1)	PE	M+Na	768.551	15.0647	C41 H80 O8 N1 P1 Na1	1.0145	0.982727	1.04958	0.936186
PE(36:1e)	PE	M+Na	754.572	16.347	C41 H82 O7 N1 P1 Na1	0.77883	0.358877	1.01826	0.128205
PE(18:0p_18:1)	PE	M+H	730.575	16.9815	C41 H81 O7 N1 P1	1.0777	0.720161	1.19156	0.47117
PE(18:1_18:1)	PE	M+H	744.554	15.2568	C41 H79 O8 N1 P1	0.89125	0.425902	3.47025	0.173485
PE(36:2e)	PE	M+Na	752.556	15.6554	C41 H80 O7 N1 P1 Na1	0.96093	0.489694	2.64227	0.229766
PE(18:0p_18:2)	PE	M+H	728.559	15.7646	C41 H79 O7 N1 P1	1.1069	0.564242	0.931294	0.297953
PE(16:0_20:3)	PE	M+Na	764.52	13.0502	C41 H76 O8 N1 P1 Na1	0.93098	0.564242	1.56245	0.297953
PE(18:1e_18:2)	PE	M+H	728.559	14.7958	C41 H79 O7 N1 P1	0.46949	0.0965547	1.10314	0.00507487
PE(18:1p_18:2)	PE	M+H	726.543	14.7862	C41 H77 O7 N1 P1	0.76609	0.93451	0.0700188	0.810181
PE(16:0p_20:3)	PE	M+H	726.543	15.1525	C41 H77 O7 N1 P1	0.54508	0.0965547	0.882945	0.00507487
PE(18:2_18:2)	PE	M+Na	762.504	12.2036	C41 H74 O8 N1 P1 Na1	1.1248	0.640083	0.249848	0.378478
PE(36:4e)	PE	M+Na	748.525	12.568	C41 H76 O7 N1 P1 Na1	0.86751	0.564242	0.382411	0.297953
PE(16:1e_20:3)	PE	M+H	726.543	14.8678	C41 H77 O7 N1 P1	0.77147	0.299927	0.887219	0.0926958
PE(18:2p_18:2)	PE	M+H	724.528	13.4213	C41 H75 O7 N1 P1	0.77715	0.425902	0.415362	0.173485
PE(16:0p_20:4)	PE	M+H	724.528	14.289	C41 H75 O7 N1 P1	0.85417	0.223457	7.3699	0.0453276
PE(18:3_18:2)	PE	M+H	738.507	11.7606	C41 H73 O8 N1 P1	0.98815	0.798597	0.0216039	0.575174
PE(18:3e_18:2)	PE	M+Na	746.51	11.5441	C41 H74 O7 N1 P1 Na1	0.96803	0.93451	0.022519	0.810181
PE(16:1p_20:4)	PE	M+H	722.512	12.5872	C41 H73 O7 N1 P1	0.90941	0.872617	0.399256	0.688921
PE(16:0p_20:5)	PE	M+H	722.512	13.3092	C41 H73 O7 N1 P1	0.49073	0.0965547	1.61503	0.00507487
PE(14:0_22:6)	PE	M+H	736.491	11.5646	C41 H71 O8 N1 P1	1.5516	0.186852	0.433967	0.030639
PE(16:2e_20:4)	PE	M+H	722.512	12.7159	C41 H73 O7 N1 P1	0.89138	0.720161	0.458392	0.47117
PE(14:0p_22:6)	PE	M+H	720.496	12.2729	C41 H71 O7 N1 P1	0.77459	0.223457	0.242467	0.0453276
PE(17:0_20:3)	PE	M+Na	778.536	13.869	C42 H78 O8 N1 P1 Na1	1.6309	0.0965547	0.924381	0.00507487
PE(37:3e)	PE	M+Na	764.556	14.154	C42 H80 O7 N1 P1 Na1	0.48664	0.246107	0.397438	0.0655522
PE(17:1_20:3)	PE	M+Na	776.52	12.512	C42 H76 O8 N1 P1 Na1	1.471	0.246107	0.431361	0.0655522
PE(17:0_20:4)	PE	M+H	754.538	14.2739	C42 H77 O8 N1 P1	1.247	0.425902	2.16257	0.173485
PE(17:1_20:4)	PE	M+H	752.522	12.8523	C42 H75 O8 N1 P1	0.98652	0.93451	0.0826915	0.810181
PE(18:0_20:1)	PE	M+Na	796.583	15.8995	C43 H84 O8 N1 P1 Na1	1.0142	1	0.207824	1
PE(18:0p_20:1)	PE	M+H	758.606	17.9349	C43 H85 O7 N1 P1	1.4071	0.160041	0.920784	0.0202406
PE(20:1_18:1)	PE	M+Na	794.567	15.0054	C43 H82 O8 N1 P1 Na1	1.0432	0.93451	0.190604	0.810181
PE(18:0_20:2)	PE	M+Na	794.567	15.4969	C43 H82 O8 N1 P1 Na1	1.6173	0.132209	2.05437	0.0130652
PE(20:0p_18:2)	PE	M+H	756.59	16.9251	C43 H83 O7 N1 P1	1.5157	0.132209	1.19755	0.0130652
PE(20:3e_18:0)	PE	M+Na	778.572	14.089	C43 H82 O7 N1 P1 Na1	0.93808	0.872617	0.0934271	0.688921
PE(18:1p_20:2)	PE	M+H	754.575	15.6582	C43 H81 O7 N1 P1	0.96813	0.564242	0.694071	0.297953
PE(18:0p_20:3)	PE	M+H	754.575	15.8476	C43 H81 O7 N1 P1	0.55623	0.0965547	3.38881	0.00507487
PE(16:0e_22:4)	PE	M+Na	776.556	14.0879	C43 H80 O7 N1 P1 Na1	0.77281	0.489694	0.395165	0.229766
PE(18:0e_20:4)	PE	M+Na	776.556	14.4311	C43 H80 O7 N1 P1 Na1	0.9843	0.872617	0.113749	0.688921
PE(18:1p_20:3)	PE	M+H	752.559	14.8047	C43 H79 O7 N1 P1	0.85229	0.982727	0.222252	0.936186
PE(16:0p_22:4)	PE	M+H	752.559	15.2656	C43 H79 O7 N1 P1	0.97768	0.872617	0.31922	0.688921
PE(18:0p_20:4)	PE	M+H	752.559	15.6521	C43 H79 O7 N1 P1	0.96469	0.564242	2.30723	0.297953
PE(38:5e)	PE	M+H	752.559	14.3688	C43 H79 O7 N1 P1	0.87211	0.246107	1.64095	0.0655522
PE(18:1p_20:4)	PE	M+H	750.543	14.361	C43 H77 O7 N1 P1	0.94766	0.425902	1.93455	0.173485
PE(18:0p_20:5)	PE	M+H	750.543	14.7727	C43 H77 O7 N1 P1	0.88839	0.425902	0.618427	0.173485
PE(18:3_20:3)	PE	M+Na	786.504	11.0442	C43 H74 O8 N1 P1 Na1	0.79478	0.299927	0.679746	0.0926958
PE(18:2_20:4)	PE	M+H	764.522	12.3974	C43 H75 O8 N1 P1	0.76486	0.112723	6.74942	0.00823902
PE(38:6e)	PE	M+H	750.543	14.2306	C43 H77 O7 N1 P1	0.95207	0.564242	1.75971	0.297953
PE(18:2p_20:4)	PE	M+H	748.528	13.0545	C43 H75 O7 N1 P1	0.93521	0.798597	0.872531	0.575174
PE(18:1p_20:5)	PE	M+H	748.528	13.344	C43 H75 O7 N1 P1	0.67774	0.223457	1.11474	0.0453276
PE(16:0p_22:6)	PE	M+H	748.528	13.7735	C43 H75 O7 N1 P1	0.80862	0.132209	3.19593	0.0130652
PE(16:1p_22:6)	PE	M+H	746.512	12.0327	C43 H73 O7 N1 P1	0.71465	0.160041	1.06218	0.0202406
PE(19:0_20:4)	PE	M+H	782.569	15.6796	C44 H81 O8 N1 P1	1.1116	0.640083	1.06195	0.378478
PE(17:0_22:6)	PE	M+H	778.538	13.8325	C44 H77 O8 N1 P1	1.6546	0.0965547	0.952242	0.00507487
PE(17:1_22:6)	PE	M+H	776.522	12.4298	C44 H75 O8 N1 P1	1.3534	0.223457	0.374413	0.0453276
PE(16:0_24:0)	PE	M+H	804.648	19.0452	C45 H91 O8 N1 P1	12.887	0.0965547	0.568501	0.00433691
PE(18:1_22:1)	PE	M+H	800.616	17.5066	C45 H87 O8 N1 P1	1.4345	0.564242	0.415601	0.297953
PE(18:0_22:3)	PE	M+Na	820.583	5.77569	C45 H84 O8 N1 P1 Na1	1.2683	0.798597	0.0560897	0.575174
PE(20:1_20:3)	PE	M+Na	818.567	14.4663	C45 H82 O8 N1 P1 Na1	2.5786	0.223457	0.369029	0.0453276
PE(18:0_22:4)	PE	M+H	796.585	15.8246	C45 H83 O8 N1 P1	1.0199	0.93451	0.288196	0.810181
PE(18:0p_22:4)	PE	M+H	780.59	16.5265	C45 H83 O7 N1 P1	1.0453	0.798597	0.562631	0.575174
PE(20:0p_20:4)	PE	M+H	780.59	16.892	C45 H83 O7 N1 P1	1.1827	0.798597	1.24478	0.575174
PE(18:1p_22:4)	PE	M+H	778.575	15.2258	C45 H81 O7 N1 P1	1.0924	0.489694	0.606416	0.229766
PE(18:0p_22:5)	PE	M+H	778.575	16.1083	C45 H81 O7 N1 P1	1.0415	0.93451	0.07853	0.810181
PE(18:1_22:5)	PE	M+Na	814.536	12.5915	C45 H78 O8 N1 P1 Na1	1.2037	0.640083	0.385003	0.378478
PE(18:2p_22:4)	PE	M+H	776.559	14.0674	C45 H79 O7 N1 P1	1.8695	0.640083	0.5684	0.378478
PE(18:1p_22:5)	PE	M+H	776.559	14.4339	C45 H79 O7 N1 P1	0.9843	0.872617	0.113749	0.688921
PE(18:0p_22:6)	PE	M+H	776.559	15.1973	C45 H79 O7 N1 P1	0.87385	0.299927	1.52434	0.0926958
PE(20:3p_20:4)	PE	M+H	774.543	13.3727	C45 H77 O7 N1 P1	0.85943	0.93451	0.206293	0.810181
PE(18:1p_22:6)	PE	M+H	774.543	13.7893	C45 H77 O7 N1 P1	1.0802	0.640083	0.599228	0.378478
PE(18:2_22:6)	PE	M+Na	810.504	10.6224	C45 H74 O8 N1 P1 Na1	0.83088	0.564242	0.105111	0.297953
PE(20:4_20:4)	PE	M+H	788.522	11.9583	C45 H75 O8 N1 P1	1.0712	0.982727	0.671472	0.936186
PE(18:2p_22:6)	PE	M+H	772.528	12.5998	C45 H75 O7 N1 P1	0.89349	0.564242	0.73537	0.297953
PE(18:3_22:6)	PE	M+H	786.507	11.0005	C45 H73 O8 N1 P1	0.8383	0.564242	0.513832	0.297953
PE(40:9e)	PE	M+H	772.528	12.5227	C45 H75 O7 N1 P1	0.88342	0.564242	0.799331	0.297953
PE(18:1_24:0)	PE	M+H	830.663	19.0567	C47 H93 O8 N1 P1	1.799	0.0965547	0.995775	0.00507487
PE(20:4_22:6)	PE	M+H	812.522	11.584	C47 H75 O8 N1 P1	0.76815	0.160041	1.18155	0.0202406
PE(18:1_24:1)	PE	M+Na	850.63	17.305	C47 H90 O8 N1 P1 Na1	2.5575	0.0965547	0.893678	0.00507487
PE(22:3_20:4)	PE	M+Na	840.551	12.5377	C47 H80 O8 N1 P1 Na1	1.7847	0.0965547	0.730008	0.00507487
PE(20:3_22:6)	PE	M+Na	836.52	11.1833	C47 H76 O8 N1 P1 Na1	1.2111	0.564242	0.183041	0.297953
PE(20:4_23:0)	PE	M+H	838.632	17.8933	C48 H89 O8 N1 P1	1.2447	0.160041	0.371495	0.0202406
PE(22:6_22:6)	PE	M+H	836.522	11.1619	C49 H75 O8 N1 P1	1.1824	0.640083	0.159558	0.378478
PE(26:1_18:1)	PE	M+Na	878.661	18.154	C49 H94 O8 N1 P1 Na1	8.1137	0.0965547	0.520741	0.00507487
PE(45:1)	PE	M+Na	894.692	20.4365	C50 H98 O8 N1 P1 Na1	0.98175	0.93451	0.00463359	0.810181
PE(26:0_20:4)	PE	M+H	880.679	19.0049	C51 H95 O8 N1 P1	2.9444	0.0965547	0.953957	0.00507487
PE(26:1_20:4)	PE	M+H	878.663	18.1674	C51 H93 O8 N1 P1	9.4332	0.0965547	0.525463	0.00507487
PE(24:1_22:6)	PE	M+H	874.632	16.969	C51 H89 O8 N1 P1	0.75537	0.798597	0.0901615	0.575174
PE(47:1)	PE	M+H	900.742	21.6839	C52 H103 O8 N1 P1	1.0941	0.93451	0.0390518	0.810181
PE(47:2)	PE	M+H	898.726	21.2115	C52 H101 O8 N1 P1	0.9273	0.982727	0.0300349	0.936186
PEt(16:0_17:0)	PEt	M+H	691.527	5.77075	C38 H76 O8 N0 P1	1.0767	0.93451	0.327955	0.810181
PEt(18:0_19:0)	PEt	M+H	747.59	7.97	C42 H84 O8 N0 P1	1.1651	0.640083	0.356671	0.378478
PG(16:0_16:0)	PG	M+H	723.517	12.895	C38 H76 O10 N0 P1	0.88514	0.358877	0.454605	0.128205
PG(17:0_17:0)	PG	M+H	751.548	14.0252	C40 H80 O10 N0 P1	1.9957	0.640083	3.17322	0.378478
PG(34:0)	PG	M+NH4	768.575	15.089	C40 H83 O10 N1 P1	0.98178	0.720161	0.922284	0.47117
PG(34:1)	PG	M+H	749.533	13.066	C40 H78 O10 N0 P1	0.91467	0.798597	0.795107	0.575174
PG(16:0_18:1)	PG	M+H	749.533	13.768	C40 H78 O10 N0 P1	0.80182	0.160041	2.26389	0.0202406
PG(34:2)	PG	M+Na	769.499	9.588	C40 H75 O10 N0 P1 Na1	1.2547	0.640083	0.0500574	0.378478
PG(16:0_18:2)	PG	M+Na	769.499	12.4534	C40 H75 O10 N0 P1 Na1	0.86872	0.299927	0.98117	0.0926958
PG(18:0_18:0)	PG	M+H	779.58	15.5319	C42 H84 O10 N0 P1	0.78169	0.358877	1.05691	0.128205
PG(36:3)	PG	M+Na	795.515	11.217	C42 H77 O10 N0 P1 Na1	1.4822	0.186852	0.261279	0.030639
PG(18:1_18:2)	PG	M+H	773.533	12.4562	C42 H78 O10 N0 P1	0.94737	0.720161	0.277622	0.47117
PG(37:5)	PG	M+NH4	800.544	12.51	C43 H79 O10 N1 P1	1.3345	0.246107	0.360982	0.0655522
PG(38:3)	PG	M+Na	823.546	11.885	C44 H81 O10 N0 P1 Na1	2.1722	0.0965547	0.338406	0.00507487
PG(38:4)	PG	M+NH4	816.575	10.5269	C44 H83 O10 N1 P1	1.5175	0.246107	0.277406	0.0655522
PG(38:6)	PG	M+Na	817.499	9.009	C44 H75 O10 N0 P1 Na1	1.0909	0.93451	0.0232254	0.810181
PG(16:1_22:6)	PG	M+H	793.501	9.55561	C44 H74 O10 N0 P1	1.1528	0.564242	0.0402444	0.297953
PG(20:5_18:2)	PG	M+Na	815.483	11.4736	C44 H73 O10 N0 P1 Na1	1.0388	0.93451	0.022456	0.810181
PG(40:6)	PG	M+NH4	840.575	10.2874	C46 H83 O10 N1 P1	1.6722	0.0965547	0.488786	0.00507487
PG(22:4_18:2)	PG	M+NH4	840.575	10.8779	C46 H83 O10 N1 P1	1.24	0.299927	0.288124	0.0926958
PG(22:5_18:2)	PG	M+NH4	838.559	10.9419	C46 H81 O10 N1 P1	1.4483	0.112723	0.680376	0.00823902
PG(18:1_22:6)	PG	M+H	821.533	11.216	C46 H78 O10 N0 P1	1.4397	0.112723	0.626574	0.00823902
PG(18:2_22:6)	PG	M+H	819.517	9.89652	C46 H76 O10 N0 P1	1.1764	0.358877	0.297887	0.128205
PG(18:3_22:6)	PG	M+NH4	834.528	8.95895	C46 H77 O10 N1 P1	1.0986	0.640083	0.0385007	0.378478
PG(42:10)	PG	M+Na	865.499	10.3562	C48 H75 O10 N0 P1 Na1	1.1142	0.720161	0.0300186	0.47117
PG(42:11)	PG	M+Na	863.483	9.9299	C48 H73 O10 N0 P1 Na1	1.1164	0.564242	0.137028	0.297953
PG(42:6)	PG	M+NH4	868.606	9.67101	C48 H87 O10 N1 P1	1.4505	0.425902	0.0762175	0.173485
PG(42:7)	PG	M+Na	871.546	11.1285	C48 H81 O10 N0 P1 Na1	4.1466	0.0965547	0.298256	0.00507487
PG(22:4_20:4)	PG	M+H	847.548	10.9123	C48 H80 O10 N0 P1	1.5191	0.425902	0.124122	0.173485
PG(20:2_22:6)	PG	M+H	847.548	11.239	C48 H80 O10 N0 P1	1.9457	0.112723	0.181232	0.00823902
PG(22:5_20:4)	PG	M+Na	867.515	10.2869	C48 H77 O10 N0 P1 Na1	1.1139	0.358877	0.0324028	0.128205
PG(43:1)	PG	M+NH4	892.7	20.08	C49 H99 O10 N1 P1	1.1436	0.93451	0.076578	0.810181
PG(28:0_16:0)	PG	M+H	891.705	18.467	C50 H100 O10 N0 P1	1.5659	0.981663	0.0964475	0.86428
PG(44:10)	PG	M+NH4	888.575	9.70319	C50 H83 O10 N1 P1	1.2755	0.246107	0.281594	0.0655522
PG(22:4_22:6)	PG	M+NH4	888.575	10.609	C50 H83 O10 N1 P1	1.3579	0.223457	0.277163	0.0453276
PG(22:5_22:5)	PG	M+Na	893.53	11.0958	C50 H79 O10 N0 P1 Na1	1.1616	0.720161	0.11447	0.47117
PG(22:5_22:6)	PG	M+NH4	886.559	9.74947	C50 H81 O10 N1 P1	0.91668	0.720161	0.0691528	0.47117
PG(22:6_22:6)	PG	M+H	867.517	9.28869	C50 H76 O10 N0 P1	0.97665	0.93451	0.0695571	0.810181
PG(22:4_22:4)	PG	M+NH4	892.606	11.0182	C50 H87 O10 N1 P1	2.4635	0.0965547	0.288038	0.00507487
PG(44:9)	PG	M+NH4	890.591	10.139	C50 H85 O10 N1 P1	1.5301	0.299927	0.0823216	0.0926958
PG(22:4_22:5)	PG	M+NH4	890.591	10.6258	C50 H85 O10 N1 P1	1.9343	0.0965547	0.308064	0.00507487
PG(45:1)	PG	M+NH4	920.731	19.224	C51 H103 O10 N1 P1	0.068379	0.299927	0.81934	0.0926958
PG(45:2)	PG	M+NH4	918.716	20.082	C51 H101 O10 N1 P1	1.0538	0.982727	0.0352333	0.936186
PG(46:1)	PG	M+H	917.721	18.156	C52 H102 O10 N0 P1	1.373	0.223457	0.186069	0.0453276
PG(28:0_18:1)	PG	M+H	917.721	18.5548	C52 H102 O10 N0 P1	0.88348	0.982727	0.0414733	0.933836
PG(50:2)	PG	M+H	971.767	21.975	C56 H108 O10 N0 P1	0.46353	0.223457	0.234779	0.0453276
PI(18:0_18:0)	PI	M+Na	889.578	14.0839	C45 H87 O13 N0 P1 Na1	1.2312	0.425902	0.0562231	0.173485
PI(18:0_18:1)	PI	M+Na	887.562	13.4686	C45 H85 O13 N0 P1 Na1	2.5983	0.246107	0.793486	0.0655522
PI(18:1_18:2)	PI	M+Na	883.531	10.928	C45 H81 O13 N0 P1 Na1	2.6103	0.299927	0.0879181	0.0926958
PI(40:6)	PI	M+NH4	928.591	10.96	C49 H87 O13 N1 P1	2.9657	0.93451	0.0287551	0.752554
PI(20:4_20:4)	PI	M+H	907.533	10.617	C49 H80 O13 N0 P1	2.2551	0.798597	0.035272	0.575174
PIP(52:2)	PIP	M+Na	1189.76	16.6734	C61 H116 O16 N0 P2 Na1	1.4011	0.720161	0.185118	0.47117
PIP(52:3)	PIP	M+Na	1187.75	15.7849	C61 H114 O16 N0 P2 Na1	0.57278	0.186852	0.352161	0.030639
PMe(18:0_16:0)	PMe	M+H	691.527	16.3038	C38 H76 O8 N0 P1	0.54852	0.186852	0.419418	0.030639
PMe(16:0_20:3)	PMe	M+H	713.512	5.81097	C40 H74 O8 N0 P1	0.79207	0.425902	0.152697	0.173485
PS(16:0_18:1)	PS	M+Na	784.51	12.214	C40 H76 O10 N1 P1 Na1	1.0399	0.425902	0.085217	0.173485
PS(35:0)	PS	M+Na	800.541	12.5355	C41 H80 O10 N1 P1 Na1	1.3345	0.246107	0.360982	0.0655522
PS(36:0)	PS	M+Na	814.557	11.802	C42 H82 O10 N1 P1 Na1	1.1808	0.425902	0.111921	0.173485
PS(18:1_18:1)	PS	M+Na	810.526	12.2506	C42 H78 O10 N1 P1 Na1	1.3095	0.982727	0.224637	0.936186
PS(36:3e)	PS	M+H	772.549	11.676	C42 H79 O9 N1 P1	0.5344	0.246107	0.395469	0.0655522
PS(17:0_20:4)	PS	M+H	798.528	12.9599	C43 H77 O10 N1 P1	1.3233	0.720161	0.308431	0.47117
PS(18:0_20:4)	PS	M+H	812.544	13.6512	C44 H79 O10 N1 P1	1.265	0.798597	0.859943	0.575174
PS(40:1)	PS	M+Na	868.604	11.419	C46 H88 O10 N1 P1 Na1	1.3812	0.358877	0.16873	0.128205
PS(40:2)	PS	M+Na	866.588	10.9829	C46 H86 O10 N1 P1 Na1	1.4529	0.186852	0.726133	0.030639
PS(40:3)	PS	M+Na	864.573	9.93178	C46 H84 O10 N1 P1 Na1	1.3457	0.246107	0.512709	0.0655522
PS(40:4)	PS	M+Na	862.557	9.14662	C46 H82 O10 N1 P1 Na1	1.0757	0.982727	0.0405343	0.936186
PS(42:4)	PS	M+Na	890.588	11.5528	C48 H86 O10 N1 P1 Na1	2.3121	0.223457	0.205979	0.0453276
PS(44:4)	PS	M+Na	918.619	11.493	C50 H90 O10 N1 P1 Na1	8.149	0.223457	0.144794	0.0379415
PS(44:5)	PS	M+Na	916.604	10.6765	C50 H88 O10 N1 P1 Na1	1.6956	0.0965547	0.334473	0.00507487
PS(44:6)	PS	M+Na	914.588	9.77312	C50 H86 O10 N1 P1 Na1	0.98519	0.93451	0.00864722	0.810181
PS(44:7)	PS	M+Na	912.573	9.38377	C50 H84 O10 N1 P1 Na1	0.968	0.93451	0.0675547	0.810181
PS(22:3_22:4)	PS	M+H	890.591	11.552	C50 H85 O10 N1 P1	2.2616	0.223457	0.202266	0.0453276
PS(22:4_22:4)	PS	M+H	888.575	10.67	C50 H83 O10 N1 P1	1.3579	0.223457	0.277163	0.0453276
PS(45:7)	PS	M+Na	926.588	9.38491	C51 H86 O10 N1 P1 Na1	0.85444	0.798597	0.0306684	0.575174
SM(d28:0)	SM	M+H	621.497	8.94299	C33 H70 O6 N2 P1	1.5323	0.489694	0.0696938	0.229766
SM(d28:1)	SM	M+H	619.481	8.3041	C33 H68 O6 N2 P1	1.3407	0.640083	0.141817	0.378478
SM(d30:1)	SM	M+H	647.512	9.92718	C35 H72 O6 N2 P1	0.77131	0.186852	0.18495	0.030639
SM(d30:2)	SM	M+H	645.497	11.0431	C35 H70 O6 N2 P1	0.67727	0.223457	0.164618	0.0453276
SM(d31:1)	SM	M+H	661.528	10.7572	C36 H74 O6 N2 P1	0.77348	0.186852	0.19157	0.030639
SM(d32:0)	SM	M+H	677.559	12.2224	C37 H78 O6 N2 P1	0.71432	0.246107	0.232591	0.0655522
SM(d18:1_14:0)	SM	M+Na	697.525	11.5889	C37 H75 O6 N2 P1 Na1	0.64641	0.132209	0.517992	0.0130652
SM(d32:2)	SM	M+H	673.528	10.0968	C37 H74 O6 N2 P1	0.89852	0.489694	0.152336	0.229766
SM(d33:0)	SM	M+H	691.575	13.0188	C38 H80 O6 N2 P1	0.78921	0.425902	0.37902	0.173485
SM(d33:1)	SM	M+H	689.559	12.4778	C38 H78 O6 N2 P1	0.90932	0.720161	1.72498	0.47117
SM(d33:2)	SM	M+H	687.544	10.9365	C38 H76 O6 N2 P1	1.1183	0.798597	0.196651	0.575174
SM(d18:0_16:1)	SM	M+H	703.575	13.2908	C39 H80 O6 N2 P1	0.81358	0.160041	11.1048	0.0202406
SM(d20:1_14:0)	SM	M+H	703.575	19.8567	C39 H80 O6 N2 P1	1.2184	0.982727	0.0849745	0.936186
SM(d18:2_16:0)	SM	M+Na	723.541	11.767	C39 H77 O6 N2 P1 Na1	0.77852	0.223457	0.869322	0.0453276
SM(d34:2)	SM	M+H	701.559	11.767	C39 H78 O6 N2 P1	0.90439	0.358877	3.65913	0.128205
SM(d34:3)	SM	M+H	699.544	9.88797	C39 H76 O6 N2 P1	1.113	0.982727	0.0248372	0.936186
SM(d18:2_16:1)	SM	M+H	699.544	10.3257	C39 H76 O6 N2 P1	1.113	0.93451	0.0374932	0.810181
SM(d34:4)	SM	M+H	697.528	11.5834	C39 H74 O6 N2 P1	0.64641	0.132209	0.517992	0.0130652
SM(d34:5)	SM	M+H	695.512	10.093	C39 H72 O6 N2 P1	0.75507	0.246107	0.133123	0.0655522
SM(d35:0)	SM	M+H	719.606	14.5436	C40 H84 O6 N2 P1	1.1173	0.720161	0.0609502	0.47117
SM(d35:1)	SM	M+H	717.591	14.0279	C40 H82 O6 N2 P1	1.2475	0.358877	3.21263	0.128205
SM(d35:2)	SM	M+H	715.575	12.5748	C40 H80 O6 N2 P1	1.5118	0.112723	3.2975	0.00823902
SM(d35:4)	SM	M+H	711.544	12.4899	C40 H76 O6 N2 P1	0.82203	0.564242	0.418247	0.297953
SM(d35:5)	SM	M+H	709.528	10.9472	C40 H74 O6 N2 P1	1.0215	0.93451	0.00797011	0.810181
SM(d35:6)	SM	M+H	707.512	5.78863	C40 H72 O6 N2 P1	1.0166	0.93451	0.0200005	0.810181
SM(d36:0)	SM	M+H	733.622	15.3491	C41 H86 O6 N2 P1	0.85123	0.489694	0.924323	0.229766
SM(d36:1)	SM	M+H	731.606	14.7862	C41 H84 O6 N2 P1	0.84738	0.186852	4.56563	0.030639
SM(d20:1_16:0)	SM	M+Na	753.588	14.7862	C41 H83 O6 N2 P1 Na1	0.67531	0.186852	0.411054	0.030639
SM(d36:2)	SM	M+H	729.591	13.359	C41 H82 O6 N2 P1	1.0639	0.489694	0.640871	0.229766
SM(d36:3)	SM	M+H	727.575	11.9181	C41 H80 O6 N2 P1	1.0564	0.640083	0.0559654	0.378478
SM(d36:4)	SM	M+H	725.559	10.6791	C41 H78 O6 N2 P1	0.47302	0.223457	0.263004	0.0453276
SM(d18:0_18:4)	SM	M+H	725.559	13.315	C41 H78 O6 N2 P1	0.84909	0.489694	0.290948	0.229766
SM(d18:2_18:3)	SM	M+H	723.544	11.7726	C41 H76 O6 N2 P1	0.77852	0.223457	0.869322	0.0453276
SM(d37:1)	SM	M+H	745.622	15.5064	C42 H86 O6 N2 P1	0.98173	1	0.138357	1
SM(d18:2_19:0)	SM	M+H	743.606	16.46	C42 H84 O6 N2 P1	0.8672	0.872617	0.0372591	0.688921
SM(d18:1_20:0)	SM	M+Na	781.619	16.1701	C43 H87 O6 N2 P1 Na1	0.75565	0.186852	0.700978	0.030639
SM(d38:2)	SM	M+H	757.622	14.834	C43 H86 O6 N2 P1	0.95277	0.640083	0.462493	0.378478
SM(d38:4)	SM	M+H	753.591	12.5404	C43 H82 O6 N2 P1	0.81494	0.425902	0.267839	0.173485
SM(d20:1_18:3)	SM	M+H	753.591	14.7924	C43 H82 O6 N2 P1	0.66467	0.246107	0.41006	0.0655522
SM(d38:5)	SM	M+H	751.575	11.9412	C43 H80 O6 N2 P1	0.32197	0.112723	0.341535	0.00823902
SM(d38:6)	SM	M+H	749.559	10.873	C43 H78 O6 N2 P1	0.47431	0.132209	0.147144	0.0130652
SM(d38:7)	SM	M+H	747.544	10.698	C43 H76 O6 N2 P1	0.49995	0.223457	0.121789	0.0453276
SM(d18:1_21:0)	SM	M+Na	795.635	16.7893	C44 H89 O6 N2 P1 Na1	1.0199	0.93451	0.0437846	0.810181
SM(d18:1_21:1)	SM	M+H	771.637	17.5083	C44 H88 O6 N2 P1	1.2367	0.299927	0.579187	0.0926958
SM(d40:0)	SM	M+H	789.684	17.7372	C45 H94 O6 N2 P1	0.60539	0.160041	3.17273	0.0202406
SM(d18:1_22:0)	SM	M+H	787.669	17.3349	C45 H92 O6 N2 P1	0.82034	0.223457	7.91261	0.0453276
SM(d18:1_22:1)	SM	M+Na	807.635	16.2219	C45 H89 O6 N2 P1 Na1	0.72678	0.112723	0.850183	0.00823902
SM(d40:2)	SM	M+H	785.653	16.2219	C45 H90 O6 N2 P1	0.80722	0.246107	5.16985	0.0655522
SM(d18:2_22:1)	SM	M+H	783.637	14.8113	C45 H88 O6 N2 P1	1.1314	0.640083	0.502609	0.378478
SM(d40:4)	SM	M+H	781.622	13.7076	C45 H86 O6 N2 P1	1.1955	0.872617	0.140026	0.688921
SM(d18:1_22:3)	SM	M+H	781.622	16.1924	C45 H86 O6 N2 P1	0.75565	0.186852	0.700978	0.030639
SM(d40:5)	SM	M+H	779.606	12.9924	C45 H84 O6 N2 P1	0.91059	0.872617	0.100555	0.688921
SM(d40:6)	SM	M+H	777.591	11.9131	C45 H82 O6 N2 P1	0.40511	0.186852	0.252986	0.030639
SM(d40:7)	SM	M+H	775.575	11.5053	C45 H80 O6 N2 P1	0.53193	0.0965547	1.08744	0.00507487
SM(d40:8)	SM	M+H	773.559	10.1067	C45 H78 O6 N2 P1	0.60207	0.112723	0.171327	0.00823902
SM(d41:0)	SM	M+H	803.7	18.1595	C46 H96 O6 N2 P1	0.78609	0.246107	0.68724	0.0655522
SM(d18:1_23:0)	SM	M+Na	823.666	17.847	C46 H93 O6 N2 P1 Na1	0.94278	0.640083	0.453435	0.378478
SM(d18:1_23:1)	SM	M+Na	821.651	17.0164	C46 H91 O6 N2 P1 Na1	1.2175	0.564242	0.209446	0.297953
SM(d41:3)	SM	M+H	797.653	15.4612	C46 H90 O6 N2 P1	0.85438	0.223457	1.09839	0.0453276
SM(d18:1_23:3)	SM	M+H	795.637	16.7806	C46 H88 O6 N2 P1	1.0199	0.93451	0.0437846	0.810181
SM(d42:0)	SM	M+H	817.716	18.5696	C47 H98 O6 N2 P1	0.6276	0.0965547	5.24545	0.00507487
SM(d18:1_24:0)	SM	M+Na	837.682	18.2818	C47 H95 O6 N2 P1 Na1	0.85963	0.720161	0.741808	0.47117
SM(d20:1_22:0)	SM	M+Na	837.682	18.941	C47 H95 O6 N2 P1 Na1	0.32282	0.132209	0.569246	0.0130652
SM(d18:1_24:1)	SM	M+Na	835.666	17.2293	C47 H93 O6 N2 P1 Na1	1.0516	0.872617	0.0614781	0.688921
SM(d18:2_24:0)	SM	M+H	813.684	21.684	C47 H94 O6 N2 P1	1.1009	0.872617	0.0282553	0.688921
SM(d18:1_24:2)	SM	M+H	811.669	16.1095	C47 H92 O6 N2 P1	1.1054	0.640083	5.11437	0.378478
SM(d18:2_24:1)	SM	M+H	811.669	16.987	C47 H92 O6 N2 P1	1.657	0.358877	1.01075	0.128205
SM(d42:4)	SM	M+H	809.653	14.8466	C47 H90 O6 N2 P1	1.2742	0.489694	1.96406	0.229766
SM(d18:1_24:3)	SM	M+H	809.653	17.321	C47 H90 O6 N2 P1	0.85822	0.640083	0.377105	0.378478
SM(d42:5)	SM	M+H	807.637	13.7729	C47 H88 O6 N2 P1	2.1221	0.132209	0.640617	0.0130652
SM(d18:2_24:3)	SM	M+H	807.637	16.25	C47 H88 O6 N2 P1	0.70162	0.112723	0.92126	0.00823902
SM(d42:6)	SM	M+H	805.622	13.0393	C47 H86 O6 N2 P1	0.71274	0.564242	0.254307	0.297953
SM(d42:7)	SM	M+H	803.606	11.0454	C47 H84 O6 N2 P1	0.89564	0.872617	0.0434552	0.688921
SM(d42:8)	SM	M+H	801.591	11.045	C47 H82 O6 N2 P1	1.5166	0.223457	0.154809	0.0453276
SM(d43:0)	SM	M+H	831.731	11.794	C48 H100 O6 N2 P1	115990000	0.682461	0.0643428	0.404657
SM(d20:1_23:1)	SM	M+H	827.7	17.6876	C48 H96 O6 N2 P1	1.259	0.358877	2.6487	0.128205
SM(d20:1_23:2)	SM	M+H	825.684	18.5872	C48 H94 O6 N2 P1	1.4026	0.223457	0.259171	0.0453276
SM(d43:4)	SM	M+H	823.669	17.8756	C48 H92 O6 N2 P1	0.94278	0.640083	0.453435	0.378478
SM(d43:5)	SM	M+H	821.653	16.4532	C48 H90 O6 N2 P1	0.72585	0.186852	2.02747	0.030639
SM(d19:1_24:4)	SM	M+H	821.653	16.8343	C48 H90 O6 N2 P1	1.1389	0.872617	0.376604	0.688921
SM(d44:0)	SM	M+H	845.747	19.2731	C49 H102 O6 N2 P1	0.54553	0.186852	0.856883	0.030639
SM(d20:1_24:1)	SM	M+H	841.716	18.1515	C49 H98 O6 N2 P1	1.0727	0.640083	0.870346	0.378478
SM(d44:3)	SM	M+H	839.7	17.2832	C49 H96 O6 N2 P1	1.3223	0.358877	1.84915	0.128205
SM(d20:1_24:2)	SM	M+H	839.7	17.6259	C49 H96 O6 N2 P1	1.1599	0.425902	0.254015	0.173485
SM(d44:4)	SM	M+H	837.684	16.609	C49 H94 O6 N2 P1	1.5861	0.246107	0.807674	0.0655522
SM(d20:1_24:3)	SM	M+H	837.684	18.922	C49 H94 O6 N2 P1	0.29481	0.132209	0.599504	0.0130652
SM(d20:1_24:4)	SM	M+H	835.669	16.6425	C49 H92 O6 N2 P1	0.70805	0.489694	0.326507	0.229766
SM(d44:5)	SM	M+H	835.669	17.0749	C49 H92 O6 N2 P1	0.75962	0.132209	2.21919	0.0130652
SM(d44:6)	SM	M+H	833.653	16.428	C49 H90 O6 N2 P1	1.1265	0.489694	0.307773	0.229766
SM(t30:1)	SM	M+H	663.507	7.805	C35 H72 O7 N2 P1	22.926	0.0965547	0.170887	0.00507487
SM(t32:0)	SM	M+H	693.554	10.7754	C37 H78 O7 N2 P1	0.595	0.160041	0.170163	0.0202406
SM(t32:1)	SM	M+H	691.538	9.24526	C37 H76 O7 N2 P1	0.72365	0.425902	0.0834594	0.173485
SM(t34:0)	SM	M+H	721.585	12.4771	C39 H82 O7 N2 P1	0.6557	0.0965547	2.01088	0.00507487
SM(t34:1)	SM	M+H	719.57	11.0345	C39 H80 O7 N2 P1	0.83465	0.246107	0.244523	0.0655522
SM(t34:2)	SM	M+H	717.554	11.2862	C39 H78 O7 N2 P1	0.70359	0.186852	0.394349	0.030639
SM(t35:1)	SM	M+H	733.585	16.963	C40 H82 O7 N2 P1	0.70407	0.0965547	0.755071	0.00507487
SM(t36:0)	SM	M+H	749.617	14.0159	C41 H86 O7 N2 P1	0.68549	0.0965547	1.47841	0.00507487
SM(t36:3)	SM	M+H	743.57	15.486	C41 H80 O7 N2 P1	0.65884	0.186852	0.487186	0.030639
SM(t36:4)	SM	M+H	741.554	7.589	C41 H78 O7 N2 P1	1.1159	0.720161	0.0256978	0.47117
SM(t38:0)	SM	M+H	777.648	15.449	C43 H90 O7 N2 P1	0.8136	0.0965547	2.80557	0.00507487
SM(t18:0_20:1)	SM	M+H	775.632	15.7312	C43 H88 O7 N2 P1	0.75145	0.160041	2.05501	0.0202406
SM(t38:6)	SM	M+H	765.554	12.844	C43 H78 O7 N2 P1	0.4854	0.186852	1.61728	0.030639
SM(t39:0)	SM	M+H	791.664	16.1133	C44 H92 O7 N2 P1	0.82514	0.246107	0.663698	0.0655522
SM(t39:1)	SM	M+H	789.648	16.3696	C44 H90 O7 N2 P1	0.80515	0.299927	1.20014	0.0926958
SM(t39:5)	SM	M+H	781.585	13.329	C44 H82 O7 N2 P1	0.87169	0.564242	0.0547593	0.297953
SM(t39:7)	SM	M+H	777.554	15.1975	C44 H78 O7 N2 P1	0.87128	0.246107	1.0724	0.0655522
SM(t40:1)	SM	M+H	803.664	15.2166	C45 H92 O7 N2 P1	0.5461	0.112723	0.755646	0.00823902
SM(t18:0_22:1)	SM	M+H	803.664	16.9735	C45 H92 O7 N2 P1	0.86401	0.299927	3.43092	0.0926958
SM(t40:2)	SM	M+H	801.648	15.5889	C45 H90 O7 N2 P1	1.0337	0.872617	0.10034	0.688921
SM(t40:6)	SM	M+H	793.585	13.6276	C45 H82 O7 N2 P1	0.37958	0.0965547	3.22136	0.00507487
SM(t40:7)	SM	M+H	791.57	14.0714	C45 H80 O7 N2 P1	0.6598	0.186852	0.368009	0.030639
SM(t41:0)	SM	M+H	819.695	17.296	C46 H96 O7 N2 P1	0.84231	0.299927	1.71018	0.0926958
SM(t18:0_24:0)	SM	M+H	833.711	17.7734	C47 H98 O7 N2 P1	0.85109	0.160041	4.62618	0.0202406
SM(t18:0_24:1)	SM	M+H	831.695	16.5913	C47 H96 O7 N2 P1	0.86999	0.489694	2.05665	0.229766
SM(t42:1)	SM	M+H	831.695	17.9691	C47 H96 O7 N2 P1	0.87314	0.425902	3.48673	0.173485
SM(t42:2)	SM	M+H	829.679	15.4593	C47 H94 O7 N2 P1	0.95438	0.872617	0.204037	0.688921
SM(t42:3)	SM	M+H	827.664	15.7126	C47 H92 O7 N2 P1	0.76236	0.425902	0.548617	0.173485
SM(t18:0_24:3)	SM	M+H	827.664	16.7152	C47 H92 O7 N2 P1	0.81654	0.425902	0.942885	0.173485
SM(t42:4)	SM	M+H	825.648	16.9706	C47 H90 O7 N2 P1	0.70389	0.0965547	1.15748	0.00507487
SM(t42:5)	SM	M+H	823.632	16.5323	C47 H88 O7 N2 P1	1.609	0.186852	0.601039	0.030639
SM(t42:6)	SM	M+H	821.617	15.191	C47 H86 O7 N2 P1	1.5613	0.160041	0.517837	0.0202406
SPH(d17:1)	SPH	M+H	286.274	1.89116	C17 H36 O2 N1	1.6206	0.246107	0.431483	0.0655522
SPH(d18:0)	SPH	M+H	302.305	3.26932	C18 H40 O2 N1	0.76458	0.246107	0.228894	0.0655522
SPH(d18:1)	SPH	M+H	300.29	2.8634	C18 H38 O2 N1	0.70166	0.186852	0.883849	0.030639
SPH(d18:2)	SPH	M+H	298.274	2.03703	C18 H36 O2 N1	0.74314	0.186852	0.441237	0.030639
SPH(d19:1)	SPH	M+H	314.305	2.86759	C19 H40 O2 N1	1.6026	0.223457	0.381505	0.0453276
SPH(d24:0)	SPH	M+H	386.399	9.214	C24 H52 O2 N1	0.90907	0.640083	0.0229149	0.378478
SPH(t17:0)	SPH	M+H	304.285	1.71578	C17 H38 O3 N1	0.46727	0.489694	0.321548	0.229766
SPH(t18:0)	SPH	M+H	318.3	2.681	C18 H40 O3 N1	0.95446	0.982727	0.0534089	0.936186
SPH(t20:0)	SPH	M+H	346.332	3.42645	C20 H44 O3 N1	1.3262	0.798597	0.0318192	0.575174
SPHP(m18:1)	SPHP	M+H	364.261	14.2996	C18 H39 O4 N1 P1	0.81536	0.186852	1.01692	0.030639
SPHP(m20:1)	SPHP	M+H	392.292	15.6598	C20 H43 O4 N1 P1	0.9624	0.640083	0.286136	0.378478
SPHP(m22:1)	SPHP	M+H	420.324	16.8905	C22 H47 O4 N1 P1	1.183	0.872617	0.107013	0.688921
ST(d18:1_22:0+O)	ST	M+H	880.618	15.6302	C46 H90 O12 N1 S1	0.46672	0.564242	0.239213	0.297107
ST(d18:1_23:0+O)	ST	M+H	894.633	16.2267	C47 H92 O12 N1 S1	0.66031	0.640083	0.267168	0.378478
ST(d18:1_23:1)	ST	M+H	876.623	16.2201	C47 H90 O11 N1 S1	0.75019	0.720161	0.125135	0.47117
ST(d18:1_24:0+O)	ST	M+H	908.649	16.8005	C48 H94 O12 N1 S1	0.73756	0.720161	0.401134	0.47117
ST(d18:1_24:1)	ST	M+H	890.639	16.7817	C48 H92 O11 N1 S1	0.9653	0.872617	0.0586685	0.688921
ST(t18:0_24:0)	ST	M+H	910.665	16.4227	C48 H96 O12 N1 S1	0.73742	0.223457	0.294009	0.0453276
ST(t42:0+O)	ST	M+H	926.66	16.404	C48 H96 O13 N1 S1	0.38089	0.533657	0.133407	0.253861
SiE(20:4)	SiE	M+NH4	718.65	21.1746	C49 H84 O2 N1	0.63593	0.872617	0.124676	0.686838
SiE(35:1)	SiE	M+H	917.905	22.04	C64 H117 O2	1.9044	0.246107	1.0908	0.0655522
StE(24:7)	StE	M+H	749.623	16.7761	C53 H81 O2	0.91909	0.640083	0.989758	0.378478
TG(22:2)	TG	M+NH4	456.332	1.507	C25 H46 O6 N1	0.43228	0.0965547	0.217201	0.00507487
TG(8:0_8:0_8:0)	TG	M+NH4	488.395	9.705	C27 H54 O6 N1	0.68228	0.720161	0.0621004	0.47117
TG(25:1)	TG	M+Na	505.35	3.867	C28 H50 O6 Na1	0.75243	0.160041	0.167459	0.0202406
TG(8:0_10:3_10:4)	TG	M+NH4	530.348	3.38155	C31 H48 O6 N1	0.75323	0.982727	0.0591382	0.936186
TG(10:0_10:1_10:1)	TG	M+NH4	568.457	9.875	C33 H62 O6 N1	1.0313	1	0.0610423	1
TG(31:4e)	TG	M+NH4	564.462	4.36127	C34 H62 O5 N1	0.46332	0.299927	0.113896	0.0926958
TG(4:0_12:0_16:0)	TG	M+NH4	600.52	16.2349	C35 H70 O6 N1	8.4804	0.872617	0.313171	0.683635
TG(18:1e_6:0_8:0)	TG	M+Na	589.48	18.6861	C35 H66 O5 Na1	6.7363	1	0.276755	1
TG(12:0e_10:0_10:2)	TG	M+H	565.483	19.372	C35 H65 O5	0.67991	0.872617	0.0308728	0.655306
TG(14:1e_8:0_10:2)	TG	M+H	563.467	18.7096	C35 H63 O5	27.12	0.533657	0.135782	0.252951
TG(16:0_8:0_10:0)	TG	M+NH4	628.551	16.752	C37 H74 O6 N1	0.95665	0.982727	0.0763204	0.936186
TG(34:0)	TG	M+NH4	628.551	17.4549	C37 H74 O6 N1	3.6505	0.872617	0.620445	0.688921
TG(20:0e_6:0_8:0)	TG	M+Na	619.527	15.776	C37 H72 O5 Na1	0.86133	0.640083	0.399886	0.378478
TG(4:0_12:1_18:0)	TG	M+NH4	626.535	11.4537	C37 H72 O6 N1	0.41226	0.299927	0.121656	0.0921251
TG(4:0_14:0_16:1)	TG	M+NH4	626.535	16.1165	C37 H72 O6 N1	4.9959	1	0.388035	1
TG(12:1e_6:0_16:0)	TG	M+H	595.53	16.8479	C37 H71 O5	0.76522	0.489694	0.513076	0.229766
TG(18:0e_6:0_10:1)	TG	M+Na	617.512	19.0852	C37 H70 O5 Na1	3.7319	0.720161	0.358425	0.47117
TG(20:1e_6:0_8:0)	TG	M+Na	617.512	19.3568	C37 H70 O5 Na1	3.6899	0.358877	0.440826	0.128205
TG(14:0_10:1_10:1)	TG	M+NH4	624.52	14.8449	C37 H70 O6 N1	356000000	0.682461	0.112721	0.404657
TG(18:1e_6:0_10:1)	TG	M+Na	615.496	18.115	C37 H68 O5 Na1	2.4922	0.982727	0.0860751	0.924102
TG(16:0e_6:0_12:2)	TG	M+Na	615.496	18.4976	C37 H68 O5 Na1	2.0948	1	0.12653	1
TG(12:1e_6:0_16:1)	TG	M+H	593.514	19.1195	C37 H69 O5	12.712	0.872617	0.356317	0.678071
TG(14:0e_9:0_11:2)	TG	M+H	593.514	19.803	C37 H69 O5	5.2165	0.798597	0.266276	0.561149
TG(16:1e_6:0_12:2)	TG	M+H	591.498	19.0443	C37 H67 O5	1.6817	0.872617	0.153339	0.688404
TG(12:0e_11:1_11:2)	TG	M+H	591.498	19.4959	C37 H67 O5	2.2869	0.93451	0.418127	0.810181
TG(12:0e_10:2_12:2)	TG	M+H	589.483	18.74	C37 H65 O5	4.2418	1	0.247661	1
TG(16:2e_6:0_12:2)	TG	M+H	589.483	19.069	C37 H65 O5	3.2371	0.982727	0.226553	0.933836
TG(4:0_15:0_16:0)	TG	M+NH4	642.567	17.5857	C38 H76 O6 N1	9.9138	0.469501	0.19748	0.199856
TG(4:0_15:0_16:1)	TG	M+NH4	640.551	16.677	C38 H74 O6 N1	2.7577	0.299927	0.225621	0.0926958
TG(35:4e)	TG	M+NH4	620.525	16.016	C38 H70 O5 N1	0.25856	0.112723	0.400359	0.00812704
TG(35:6)	TG	M+NH4	630.473	16.829	C38 H64 O6 N1	1.3589	0.93451	0.114411	0.810181
TG(16:0_6:0_14:0)	TG	M+Na	661.538	18.1049	C39 H74 O6 Na1	0.99202	0.982727	0.00233082	0.936186
TG(16:0_8:0_12:0)	TG	M+NH4	656.582	18.4006	C39 H78 O6 N1	5.2563	0.798597	0.480536	0.572476
TG(16:1_6:0_14:0)	TG	M+NH4	654.567	17.2529	C39 H76 O6 N1	3.2307	0.872617	1.32514	0.688921
TG(12:0e_6:0_18:1)	TG	M+H	623.561	17.9175	C39 H75 O5	1.5775	0.640083	0.217122	0.378478
TG(4:0_16:1_16:1)	TG	M+NH4	652.551	16.3788	C39 H74 O6 N1	3.9281	0.872617	1.67285	0.688921
TG(16:0_6:0_14:2)	TG	M+NH4	652.551	16.667	C39 H74 O6 N1	4.184	0.872617	1.59796	0.688921
TG(36:2e)	TG	M+Na	643.527	15.7878	C39 H72 O5 Na1	0.70944	0.246107	0.381813	0.0655522
TG(12:1e_6:0_18:1)	TG	M+H	621.545	16.8695	C39 H73 O5	0.79178	0.489694	0.329063	0.229766
TG(6:0_12:1_18:2)	TG	M+NH4	650.535	11.007	C39 H72 O6 N1	2.0979	0.564242	0.0707998	0.297953
TG(16:1_9:0_11:2)	TG	M+NH4	650.535	15.1455	C39 H72 O6 N1	8.7228	0.720161	0.238481	0.445976
TG(16:0_6:0_14:3)	TG	M+NH4	650.535	15.4344	C39 H72 O6 N1	5.6403	0.9268	0.301316	0.732459
TG(14:0e_10:1_12:2)	TG	M+Na	641.512	14.245	C39 H70 O5 Na1	0.86254	0.640083	0.173119	0.378478
TG(12:1e_6:0_18:2)	TG	M+H	619.53	15.7735	C39 H71 O5	0.87221	0.640083	0.371412	0.378478
TG(36:4e)	TG	M+Na	639.496	15.431	C39 H68 O5 Na1	0.7199	0.720161	0.487199	0.47117
TG(12:1e_6:0_18:3)	TG	M+H	617.514	19.7284	C39 H69 O5	1.1482	0.982727	0.133902	0.936186
TG(20:0e_6:0_10:4)	TG	M+H	617.514	23.356	C39 H69 O5	3.3018	0.223457	0.161883	0.0453276
TG(16:2e_10:1_10:1)	TG	M+NH4	634.541	27.6122	C39 H72 O5 N1	2.2157	0.112723	0.554332	0.00823902
TG(12:1e_6:0_18:4)	TG	M+H	615.498	16.827	C39 H67 O5	3.4289	0.533657	0.0463594	0.252951
TG(12:1e_12:2_12:3)	TG	M+H	613.483	18.6556	C39 H65 O5	2.2993	0.982727	0.12102	0.924102
TG(4:0_16:0_17:0)	TG	M+H	653.571	16.9325	C40 H77 O6	1.0464	0.798597	0.0260914	0.575174
TG(4:0_16:0_17:1)	TG	M+NH4	668.582	17.5896	C40 H78 O6 N1	2.1805	0.640083	0.239227	0.378478
TG(4:0_15:0_18:2)	TG	M+NH4	666.567	16.37	C40 H76 O6 N1	1.013	1	0.00864199	1
TG(37:6)	TG	M+Na	663.46	16.8242	C40 H64 O6 Na1	0.65105	0.489694	0.391205	0.229766
TG(16:0_6:0_16:0)	TG	M+NH4	684.614	18.8832	C41 H82 O6 N1	2.8531	0.798597	1.04282	0.575174
TG(16:0_6:0_16:1)	TG	M+NH4	682.598	18.0523	C41 H80 O6 N1	2.5865	0.872617	1.31273	0.688921
TG(4:0_16:0_18:1)	TG	M+NH4	682.598	18.3949	C41 H80 O6 N1	0.21671	0.872617	1.29708	0.688921
TG(18:4_10:3_10:3)	TG	M+NH4	664.457	16.7446	C41 H62 O6 N1	1.0225	0.982727	0.0135451	0.936186
TG(38:2)	TG	M+NH4	680.582	16.4438	C41 H78 O6 N1	2.7357	0.872617	0.935989	0.688921
TG(16:1_6:0_16:1)	TG	M+NH4	680.582	17.0478	C41 H78 O6 N1	1.4413	0.93451	0.188149	0.808866
TG(4:0_16:0_18:2)	TG	M+NH4	680.582	17.407	C41 H78 O6 N1	4.115	0.720161	2.44495	0.47117
TG(14:0e_6:0_18:2)	TG	M+NH4	666.603	18.0601	C41 H80 O5 N1	1.6138	0.564242	0.660137	0.297953
TG(4:0_16:1_18:2)	TG	M+NH4	678.567	16.2439	C41 H76 O6 N1	2.6981	0.93451	0.740094	0.810181
TG(4:0_16:0_18:3)	TG	M+NH4	678.567	16.5023	C41 H76 O6 N1	4.0704	0.798597	1.24732	0.575174
TG(12:1e_6:0_20:2)	TG	M+H	647.561	16.958	C41 H75 O5	1.2257	0.720161	0.168409	0.47117
TG(4:0_16:1_18:3)	TG	M+NH4	676.551	15.3438	C41 H74 O6 N1	6.2437	0.798597	0.402663	0.575174
TG(38:4e)	TG	M+NH4	662.572	3.456	C41 H76 O5 N1	1.5846	0.93451	0.115389	0.810181
TG(12:0e_6:0_20:4)	TG	M+NH4	662.572	16.7621	C41 H76 O5 N1	0.9803	0.93451	0.352291	0.810181
TG(12:1e_6:0_20:4)	TG	M+H	643.53	15.4059	C41 H71 O5	0.83066	0.425902	0.465811	0.173485
TG(12:0e_6:0_20:5)	TG	M+H	643.53	15.7937	C41 H71 O5	0.69187	0.186852	0.374342	0.030639
TG(38:5e)	TG	M+NH4	660.556	27.521	C41 H74 O5 N1	1.6692	0.160041	0.280033	0.0202406
TG(16:0e_10:3_12:4)	TG	M+H	639.498	15.426	C41 H67 O5	0.7199	0.720161	0.487199	0.47117
TG(16:0_6:0_17:0)	TG	M+NH4	698.629	19.1745	C42 H84 O6 N1	1.3553	0.489694	0.280083	0.229766
TG(39:1)	TG	M+NH4	696.614	17.733	C42 H82 O6 N1	3.9455	0.798597	0.339603	0.572476
TG(15:0_6:0_18:1)	TG	M+NH4	696.614	18.4772	C42 H82 O6 N1	2.407	0.872617	0.317806	0.686838
TG(18:3_10:4_11:3)	TG	M+NH4	678.473	14.3909	C42 H64 O6 N1	0.95372	0.982727	0.0387369	0.936186
TG(15:0_6:0_18:2)	TG	M+NH4	694.598	17.7269	C42 H80 O6 N1	3.4315	0.982727	0.369428	0.935043
TG(4:0_17:1_18:2)	TG	M+NH4	692.582	16.8572	C42 H78 O6 N1	2.689	0.489694	0.360495	0.229766
TG(14:1_11:4_14:4)	TG	M+H	663.462	16.809	C42 H63 O6	1.2368	0.798597	0.24417	0.575174
TG(16:0_8:0_16:0)	TG	M+NH4	712.645	19.4677	C43 H86 O6 N1	1.712	0.982727	0.934317	0.936186
TG(16:0_6:0_18:1)	TG	M+NH4	710.629	18.0479	C43 H84 O6 N1	1.5396	0.93451	0.531975	0.810181
TG(28:1_6:0_6:0)	TG	M+NH4	710.629	18.4027	C43 H84 O6 N1	2.6659	0.872617	0.331904	0.686838
TG(20:5_10:4_10:4)	TG	M+NH4	686.442	7.98821	C43 H60 O6 N1	1.4469	0.223457	0.135035	0.0453276
TG(16:0_6:0_18:2)	TG	M+NH4	708.614	17.6104	C43 H82 O6 N1	5.3109	0.798597	0.496068	0.574504
TG(16:1_6:0_18:1)	TG	M+NH4	708.614	18.1587	C43 H82 O6 N1	2.7438	0.872617	1.98583	0.688921
TG(40:2e)	TG	M+NH4	694.634	18.037	C43 H84 O5 N1	1.2733	0.982727	0.118183	0.936186
TG(40:3)	TG	M+NH4	706.598	16.498	C43 H80 O6 N1	2.3403	0.93451	0.809152	0.810181
TG(16:1_6:0_18:2)	TG	M+NH4	706.598	17.4115	C43 H80 O6 N1	4.3128	0.982727	1.2392	0.936186
TG(4:0_18:1_18:2)	TG	M+NH4	706.598	17.666	C43 H80 O6 N1	16.012	1	1.00304	1
TG(4:0_18:2_18:2)	TG	M+NH4	704.582	16.4042	C43 H78 O6 N1	2.7493	0.93451	1.20816	0.810181
TG(4:0_16:0_20:4)	TG	M+NH4	704.582	17.0406	C43 H78 O6 N1	1.6572	0.0965547	0.754109	0.00507487
TG(16:1_6:0_18:3)	TG	M+H	687.556	18.0461	C43 H75 O6	1.6838	0.982727	0.192882	0.936186
TG(12:0e_6:0_22:4)	TG	M+H	673.577	17.3318	C43 H77 O5	1.4402	0.564242	0.178983	0.297953
TG(12:1e_6:0_22:3)	TG	M+H	673.577	18.745	C43 H77 O5	1.969	0.358877	0.277958	0.128205
TG(4:0_18:2_18:3)	TG	M+NH4	702.567	15.4274	C43 H76 O6 N1	1.1109	0.640083	0.192327	0.378478
TG(40:5e)	TG	M+NH4	688.587	15.4246	C43 H78 O5 N1	1.1045	0.872617	0.110187	0.688921
TG(12:1e_6:0_22:4)	TG	M+NH4	688.587	16.3547	C43 H78 O5 N1	1.2767	0.489694	0.466697	0.229766
TG(12:0e_6:0_22:5)	TG	M+H	671.561	16.6959	C43 H75 O5	1.263	0.640083	0.231994	0.378478
TG(4:0_18:3_18:3)	TG	M+H	683.525	16.495	C43 H71 O6	0.90117	0.720161	0.0552484	0.47117
TG(40:6e)	TG	M+NH4	686.572	5.79819	C43 H76 O5 N1	0.99911	0.982727	0.000942373	0.936186
TG(12:1e_6:0_22:5)	TG	M+H	669.545	15.7047	C43 H73 O5	1.2543	0.640083	0.096289	0.378478
TG(12:0e_6:0_22:6)	TG	M+H	669.545	16.3072	C43 H73 O5	0.88034	0.798597	0.13162	0.575174
TG(16:0_9:0_16:0)	TG	M+NH4	726.661	19.7335	C44 H88 O6 N1	1.6028	0.93451	0.157777	0.810181
TG(17:0_6:0_18:1)	TG	M+NH4	724.645	18.4845	C44 H86 O6 N1	1.5841	0.798597	0.173414	0.574504
TG(15:0_8:0_18:1)	TG	M+NH4	724.645	19.1388	C44 H86 O6 N1	1.8878	0.93451	0.302876	0.810181
TG(18:2e_11:4_12:4)	TG	M+Na	697.48	12.955	C44 H66 O5 Na1	1.2944	0.564242	0.0736362	0.297953
TG(17:0_6:0_18:2)	TG	M+NH4	722.629	18.4998	C44 H84 O6 N1	2.2446	0.93451	0.280059	0.803316
TG(15:0_10:3_16:0)	TG	M+Na	725.569	12.936	C44 H78 O6 Na1	0.70417	0.489694	0.12119	0.229766
TG(41:3)	TG	M+NH4	720.614	16.817	C44 H82 O6 N1	4.7475	0.791922	0.152802	0.531995
TG(6:0_17:1_18:2)	TG	M+NH4	720.614	17.8079	C44 H82 O6 N1	2.7189	0.93451	0.168763	0.808866
TG(41:8e)	TG	M+Na	701.512	13.38	C44 H70 O5 Na1	1.1844	0.93451	0.0321551	0.80684
TG(16:0_10:0_16:1)	TG	M+NH4	738.661	18.7599	C45 H88 O6 N1	1.8422	1	0.759541	1
TG(16:0_8:0_18:1)	TG	M+NH4	738.661	19.4382	C45 H88 O6 N1	1.7441	0.93451	1.73755	0.810181
TG(16:0_10:1_16:0)	TG	M+NH4	738.661	19.6901	C45 H88 O6 N1	2.0817	0.798597	1.82022	0.575174
TG(16:0_8:0_18:2)	TG	M+NH4	736.645	18.1369	C45 H86 O6 N1	1.6004	0.93451	0.620614	0.810181
TG(6:0_18:1_18:1)	TG	M+NH4	736.645	18.401	C45 H86 O6 N1	3.4837	0.798597	0.332546	0.572476
TG(16:0_10:1_16:1)	TG	M+NH4	736.645	19.1173	C45 H86 O6 N1	1.754	1	0.196517	1
TG(12:1e_6:0_24:1)	TG	M+H	705.639	19.409	C45 H85 O5	11.09	0.299927	0.105622	0.0898234
TG(16:0_10:3_16:0)	TG	M+Na	739.585	17.382	C45 H80 O6 Na1	0.21761	0.720161	0.0757361	0.46195
TG(6:0_18:1_18:2)	TG	M+NH4	734.629	18.1493	C45 H84 O6 N1	2.4022	0.982727	0.838144	0.936186
TG(16:0_10:2_16:1)	TG	M+NH4	734.629	18.489	C45 H84 O6 N1	1.463	0.776669	0.096293	0.52111
TG(42:4)	TG	M+NH4	732.614	16.429	C45 H82 O6 N1	2.0409	0.872617	0.685523	0.688921
TG(6:0_18:2_18:2)	TG	M+NH4	732.614	17.3335	C45 H82 O6 N1	0.54801	0.564242	0.417349	0.297953
TG(16:0_6:0_20:4)	TG	M+NH4	732.614	17.9268	C45 H82 O6 N1	1.4818	0.872617	0.205155	0.688921
TG(6:0_18:2_18:3)	TG	M+NH4	730.598	16.4827	C45 H80 O6 N1	3.3504	0.564242	0.271133	0.297953
TG(18:4_6:0_18:1)	TG	M+H	713.571	18.057	C45 H77 O6	2.2836	0.872617	0.303963	0.678071
TG(20:3e_11:1_11:1)	TG	M+NH4	716.619	16.387	C45 H82 O5 N1	1.0195	0.982727	0.0160344	0.936186
TG(42:5e)	TG	M+NH4	716.619	16.676	C45 H82 O5 N1	1.3691	0.564242	0.268909	0.297953
TG(4:0_16:0_22:6)	TG	M+NH4	728.582	16.6115	C45 H78 O6 N1	0.84015	0.720161	0.0483779	0.47117
TG(4:0_18:3_20:3)	TG	M+H	711.556	17.647	C45 H75 O6	12.288	0.625201	0.11726	0.340754
TG(20:0e_11:3_11:3)	TG	M+Na	719.558	12.785	C45 H76 O5 Na1	0.50288	0.246107	1.24153	0.0655522
TG(12:1e_12:4_18:1)	TG	M+H	697.577	16.3168	C45 H77 O5	0.90676	1	0.00316989	1
TG(42:6e)	TG	M+NH4	714.603	17.057	C45 H80 O5 N1	2.2311	0.425902	0.21914	0.173485
TG(4:0_18:2_20:5)	TG	M+H	709.54	16.432	C45 H73 O6	2.9608	0.358877	0.304134	0.128205
TG(16:0_9:0_18:1)	TG	M+NH4	752.676	19.6978	C46 H90 O6 N1	1.4219	0.982727	0.287566	0.936186
TG(43:11e)	TG	M+NH4	718.541	15.148	C46 H72 O5 N1	0.81756	0.223457	1.98566	0.0453276
TG(16:0_9:0_18:2)	TG	M+NH4	750.661	18.4741	C46 H88 O6 N1	1.4955	0.93451	0.128046	0.808866
TG(16:1_9:0_18:1)	TG	M+NH4	750.661	19.1643	C46 H88 O6 N1	1.4895	1	0.229246	1
TG(16:0_11:1_16:1)	TG	M+NH4	750.661	19.4182	C46 H88 O6 N1	2.6896	0.358877	0.229348	0.128205
TG(17:0_6:0_20:3)	TG	M+Na	753.6	14.79	C46 H82 O6 Na1	0.57842	0.160041	0.463528	0.0202406
TG(16:1_9:0_18:2)	TG	M+NH4	748.645	18.4662	C46 H86 O6 N1	1.4832	0.776669	0.0916329	0.52111
TG(43:7e)	TG	M+Na	731.558	18.864	C46 H76 O5 Na1	1.2318	0.186852	0.296148	0.030639
TG(10:0_10:0_24:0)	TG	M+Na	773.663	19.47	C47 H90 O6 Na1	1.71	0.640083	0.133086	0.378478
TG(18:0_12:0_14:0)	TG	M+NH4	768.708	24.1934	C47 H94 O6 N1	0.27537	0.720161	0.125821	0.47117
TG(18:0_8:0_18:1)	TG	M+NH4	766.692	19.4373	C47 H92 O6 N1	1.3307	0.872617	0.727379	0.688921
TG(16:0_10:0_18:1)	TG	M+NH4	766.692	19.9653	C47 H92 O6 N1	1.2429	0.872617	0.865795	0.688921
TG(16:0_12:1_16:0)	TG	M+NH4	766.692	20.225	C47 H92 O6 N1	1.2838	0.872617	0.396711	0.688921
TG(16:0_10:0_18:2)	TG	M+NH4	764.676	19.4638	C47 H90 O6 N1	1.4694	0.93451	1.49044	0.810181
TG(44:2e)	TG	M+NH4	750.697	19.36	C47 H92 O5 N1	1.5995	0.720161	0.208119	0.47117
TG(16:0_10:0_18:3)	TG	M+H	745.634	18.7974	C47 H85 O6	24809000	0.682461	0.0297566	0.404657
TG(16:0_10:1_18:2)	TG	M+NH4	762.661	19.1107	C47 H88 O6 N1	1.3153	0.982727	0.188165	0.936186
TG(8:0_18:2_18:2)	TG	M+NH4	760.645	18.1693	C47 H86 O6 N1	1.538	1	0.265544	1
TG(16:0_10:1_18:3)	TG	M+NH4	760.645	18.6143	C47 H86 O6 N1	1.1941	0.982727	0.0665922	0.936186
TG(44:4e)	TG	M+Na	751.621	14.031	C47 H84 O5 Na1	0.6751	0.0965547	0.522704	0.00507487
TG(6:0_18:1_20:4)	TG	M+Na	763.585	13.429	C47 H80 O6 Na1	0.84368	0.489694	0.189847	0.229766
TG(14:0_10:3_20:3)	TG	M+NH4	756.614	16.614	C47 H82 O6 N1	1.0734	0.425902	0.0243402	0.173485
TG(16:0_6:0_22:6)	TG	M+NH4	756.614	17.512	C47 H82 O6 N1	1.6038	0.640083	0.0599952	0.36113
TG(44:6e)	TG	M+NH4	742.634	7.98318	C47 H84 O5 N1	1.1641	0.564242	0.130667	0.297953
TG(17:0_14:0_14:0)	TG	M+NH4	782.723	25.445	C48 H96 O6 N1	1.2586	0.93451	0.00780043	0.810181
TG(20:0_11:1_14:0)	TG	M+NH4	780.708	19.6879	C48 H94 O6 N1	1.2701	0.798597	0.162029	0.575174
TG(20:4e_11:4_14:4)	TG	M+Na	749.512	12.571	C48 H70 O5 Na1	1.1628	0.489694	0.167723	0.229766
TG(9:0_18:1_18:1)	TG	M+NH4	778.692	19.1674	C48 H92 O6 N1	0.94962	1	0.0303063	1
TG(15:0_14:1_16:1)	TG	M+NH4	778.692	19.7276	C48 H92 O6 N1	1.2881	0.982727	0.233727	0.936186
TG(16:0_11:1_18:1)	TG	M+NH4	778.692	20.446	C48 H92 O6 N1	968910	0.44631	0.115579	0.182287
TG(9:0_18:1_18:2)	TG	M+NH4	776.676	19.1486	C48 H90 O6 N1	1.2137	1	0.0982198	1
TG(9:0_18:2_18:2)	TG	M+NH4	774.661	18.437	C48 H88 O6 N1	0.97672	0.982727	0.0973363	0.936186
TG(23:1_11:3_11:3)	TG	M+Na	773.569	10.9935	C48 H78 O6 Na1	0.54746	0.160041	0.202854	0.0202406
TG(18:0_6:0_22:0)	TG	M+Na	801.694	18.422	C49 H94 O6 Na1	0.78923	0.720161	0.180989	0.47117
TG(15:0_15:0_16:0)	TG	M+NH4	796.739	26.079	C49 H98 O6 N1	1.0393	0.93451	0.0192182	0.810181
TG(16:0_14:1_16:0)	TG	M+NH4	794.723	24.2228	C49 H96 O6 N1	1.1615	0.720161	0.035986	0.47117
TG(46:2)	TG	M+Na	797.663	16.237	C49 H90 O6 Na1	0.82242	0.93451	0.242792	0.810181
TG(10:0_18:1_18:1)	TG	M+NH4	792.708	19.4586	C49 H94 O6 N1	1.0859	0.93451	0.235987	0.810181
TG(10:0_18:1_18:2)	TG	M+NH4	790.692	18.9218	C49 H92 O6 N1	1.1684	0.982727	0.12493	0.936186
TG(16:1_12:0_18:2)	TG	M+NH4	790.692	19.445	C49 H92 O6 N1	1.333	0.93451	1.04823	0.810181
TG(16:0_12:2_18:1)	TG	M+NH4	790.692	19.8638	C49 H92 O6 N1	0.9533	0.982727	0.0257971	0.936186
TG(18:1_10:1_18:2)	TG	M+NH4	788.676	18.9117	C49 H90 O6 N1	1.3902	1	0.351234	1
TG(16:0_10:0_20:4)	TG	M+H	771.65	19.99	C49 H87 O6	0.95212	1	0.029617	1
TG(10:0_18:2_18:3)	TG	M+NH4	786.661	18.4416	C49 H88 O6 N1	1.1453	0.982727	0.0506615	0.936186
TG(18:1_10:2_18:2)	TG	M+NH4	786.661	18.705	C49 H88 O6 N1	0.67279	0.982727	0.231111	0.936186
TG(16:0_12:3_18:2)	TG	M+H	769.634	19.448	C49 H85 O6	0.92151	1	0.0552492	1
TG(16:0_12:4_18:2)	TG	M+H	767.618	18.9304	C49 H83 O6	1.2771	1	0.0778683	1
TG(14:0e_12:4_20:3)	TG	M+H	751.624	14.018	C49 H83 O5	0.6751	0.0965547	0.522704	0.00507487
TG(15:0_15:0_17:0)	TG	M+NH4	810.755	24.548	C50 H100 O6 N1	1.0508	0.982727	0.00373678	0.936186
TG(15:0_14:0_18:1)	TG	M+NH4	808.739	22	C50 H98 O6 N1	0.71319	0.720161	0.196402	0.47117
TG(16:0_14:0_17:1)	TG	M+NH4	808.739	23.2409	C50 H98 O6 N1	1.4353	0.93451	0.0857881	0.810181
TG(16:0_11:1_20:1)	TG	M+NH4	806.723	19.7041	C50 H96 O6 N1	0.88852	1	0.0767248	1
TG(47:3)	TG	M+NH4	804.708	19.1645	C50 H94 O6 N1	0.73883	0.982727	0.13482	0.936186
TG(16:1_13:0_18:2)	TG	M+NH4	804.708	19.735	C50 H94 O6 N1	1.3514	0.982727	0.31332	0.936186
TG(18:1_11:1_18:2)	TG	M+NH4	802.692	19.1924	C50 H92 O6 N1	1.0117	0.489694	0.006909	0.229766
TG(11:0_16:0_20:4)	TG	M+NH4	802.692	19.4921	C50 H92 O6 N1	1.1271	0.982727	0.0493345	0.936186
TG(19:0_10:3_18:2)	TG	M+H	783.65	15.6409	C50 H87 O6	0.69334	0.489694	0.372088	0.229766
TG(18:0e_14:0_16:0)	TG	M+H	793.764	21.8193	C51 H101 O5	0.30115	0.112723	0.295193	0.00823902
TG(20:1_14:0_14:0)	TG	M+Na	827.71	19.981	C51 H96 O6 Na1	1.1206	0.982727	0.111741	0.936186
TG(48:1)	TG	M+Na	827.71	23.3532	C51 H96 O6 Na1	0.87199	0.93451	0.0118208	0.808866
TG(22:6_12:4_14:4)	TG	M+Na	801.506	9.938	C51 H70 O6 Na1	1.1075	0.720161	0.112175	0.47117
TG(16:0_14:0_18:2)	TG	M+NH4	820.739	0.032	C51 H98 O6 N1	1.8797	0.720161	0.0136952	0.47117
TG(14:0_14:0_20:2)	TG	M+NH4	820.739	1.558	C51 H98 O6 N1	2.6945	0.93451	0.0207783	0.788821
TG(16:0_14:1_18:1)	TG	M+NH4	820.739	23.546	C51 H98 O6 N1	1.1635	0.982727	0.0314359	0.936186
TG(16:1_14:0_18:1)	TG	M+NH4	820.739	25.4087	C51 H98 O6 N1	1.8962	0.425902	0.0889753	0.173485
TG(16:2e_16:0_16:0)	TG	M+Na	811.715	20.486	C51 H96 O5 Na1	1.4675	1	0.0448913	1
TG(18:1_12:1_18:1)	TG	M+H	801.697	17.837	C51 H93 O6	0.95019	0.798597	2.32203	0.575174
TG(16:0_14:3_18:1)	TG	M+H	799.681	18.0481	C51 H91 O6	1.1904	0.564242	0.215444	0.297953
TG(16:1_14:1_18:2)	TG	M+NH4	816.708	19.4975	C51 H94 O6 N1	1.165	1	0.703681	1
TG(12:0_18:2_18:3)	TG	M+NH4	814.692	18.8398	C51 H92 O6 N1	1.0332	0.720161	0.224547	0.47117
TG(16:0_14:3_18:2)	TG	M+NH4	814.692	19.292	C51 H92 O6 N1	0.94196	1	0.0699935	1
TG(18:4_14:0_16:1)	TG	M+H	797.665	19.9592	C51 H89 O6	0.92623	0.982727	0.0854827	0.936186
TG(20:0_6:0_22:6)	TG	M+Na	817.632	15.8434	C51 H86 O6 Na1	0.89538	0.798597	0.174751	0.575174
TG(48:7)	TG	M+H	793.634	15.1717	C51 H85 O6	0.6201	0.186852	0.857396	0.030639
TG(6:0_20:4_22:5)	TG	M+Na	811.585	12.0605	C51 H80 O6 Na1	1.0314	0.982727	0.042472	0.936186
TG(18:0_15:0_16:0)	TG	M+NH4	838.786	22.451	C52 H104 O6 N1	19.369	0.246107	0.654431	0.0655522
TG(18:0_14:0_17:0)	TG	M+NH4	838.786	23	C52 H104 O6 N1	2.3677	0.982727	0.103839	0.936186
TG(16:0_16:0_17:1)	TG	M+NH4	836.77	21.8473	C52 H102 O6 N1	0.73761	0.564242	0.203056	0.297953
TG(17:0_14:0_18:1)	TG	M+NH4	836.77	25.111	C52 H102 O6 N1	0.5304	0.223457	0.0897823	0.0453276
TG(49:11e)	TG	M+NH4	802.634	18.378	C52 H84 O5 N1	1.5764	0.132209	0.757378	0.0130652
TG(15:0_16:0_18:2)	TG	M+NH4	834.755	20.7092	C52 H100 O6 N1	1.1012	0.982727	0.592926	0.936186
TG(16:0_16:1_17:1)	TG	M+NH4	834.755	22.9674	C52 H100 O6 N1	6.4818	0.160041	0.280137	0.0202406
TG(16:1_16:1_17:0)	TG	M+NH4	834.755	24.665	C52 H100 O6 N1	0.91707	0.872617	0.0102112	0.688921
TG(15:0_16:1_18:2)	TG	M+NH4	832.739	20.2484	C52 H98 O6 N1	1.1905	1	0.60996	1
TG(15:0_16:0_18:3)	TG	M+NH4	832.739	20.731	C52 H98 O6 N1	1.0398	1	0.0284145	1
TG(18:2_13:0_18:2)	TG	M+NH4	830.723	19.8333	C52 H96 O6 N1	1.2086	0.872617	0.26331	0.688921
TG(16:0_13:0_20:4)	TG	M+NH4	830.723	20.104	C52 H96 O6 N1	0.36516	0.982727	0.584626	0.936186
TG(16:1e_11:3_22:0)	TG	M+Na	821.699	17.306	C52 H94 O5 Na1	0.8525	0.358877	0.606382	0.128205
TG(18:3_13:0_18:2)	TG	M+NH4	828.708	19.1371	C52 H94 O6 N1	1.1929	0.358877	0.297719	0.128205
TG(15:0_14:0_20:5)	TG	M+H	811.681	20.236	C52 H91 O6	0.93762	0.872617	0.0352812	0.688921
TG(49:5)	TG	M+NH4	828.708	20.877	C52 H94 O6 N1	0.80723	0.564242	0.208944	0.297953
TG(49:6e)	TG	M+NH4	812.713	20.464	C52 H94 O5 N1	159020000	0.682461	0.0753362	0.404657
TG(18:0e_16:0_16:0)	TG	M+Na	843.778	22.1282	C53 H104 O5 Na1	0.41844	0.160041	0.347832	0.0202406
TG(18:0_16:0_16:1)	TG	M+NH4	850.786	22.036	C53 H104 O6 N1	4.2799	0.872617	2.03733	0.688921
TG(6:0_22:5_22:6)	TG	M+Na	835.585	11.6921	C53 H80 O6 Na1	1.0703	0.872617	0.0799016	0.688921
TG(6:0_22:6_22:6)	TG	M+H	811.587	12.885	C53 H79 O6	0.52606	0.112723	0.559823	0.00823902
TG(18:1e_16:0_16:0)	TG	M+NH4	836.807	21.7853	C53 H106 O5 N1	0.67996	0.489694	0.433378	0.229766
TG(19:1_15:0_16:1)	TG	M+NH4	848.77	1.392	C53 H102 O6 N1	0.17161	0.982727	0.169458	0.936186
TG(18:0_16:1_16:1)	TG	M+NH4	848.77	5.733	C53 H102 O6 N1	1.7607	0.489694	0.0781177	0.229766
TG(18:0_14:1_18:1)	TG	M+NH4	848.77	8.73961	C53 H102 O6 N1	2.0324	0.720161	0.0511882	0.47117
TG(50:2)	TG	M+NH4	848.77	20.474	C53 H102 O6 N1	1.1433	0.93451	1.19644	0.810181
TG(16:0e_16:0_18:2)	TG	M+Na	839.746	20.912	C53 H100 O5 Na1	0.9067	0.720161	0.0604308	0.47117
TG(18:2e_16:0_16:0)	TG	M+NH4	834.791	21.4658	C53 H104 O5 N1	0.80207	0.489694	0.235213	0.229766
TG(18:1_14:1_18:1)	TG	M+NH4	846.755	19.978	C53 H100 O6 N1	1.0095	0.93451	0.056242	0.810181
TG(16:1_16:1_18:1)	TG	M+NH4	846.755	20.4672	C53 H100 O6 N1	1.1847	0.93451	2.867	0.810181
TG(16:0_16:0_18:3)	TG	M+H	829.728	21.809	C53 H97 O6	6.3258	0.93451	0.587659	0.810181
TG(16:1e_16:0_18:2)	TG	M+NH4	832.775	21.3861	C53 H102 O5 N1	0.5549	0.533657	0.115794	0.253861
TG(16:0_16:1_18:3)	TG	M+H	827.712	18.3814	C53 H95 O6	1.6247	1	0.165519	1
TG(18:4_16:0_16:0)	TG	M+NH4	844.739	19.545	C53 H98 O6 N1	0.91425	0.93451	0.248731	0.810181
TG(20:3e_14:0_16:1)	TG	M+Na	835.715	17.963	C53 H96 O5 Na1	1.52	0.872617	1.16761	0.688921
TG(16:2e_16:0_18:2)	TG	M+H	813.733	20.9755	C53 H97 O5	0.28798	0.564242	0.120657	0.280475
TG(16:1_16:1_18:3)	TG	M+NH4	842.723	19.5573	C53 H96 O6 N1	0.9845	0.93451	0.0658726	0.810181
TG(18:4_16:0_16:1)	TG	M+NH4	842.723	19.843	C53 H96 O6 N1	1.1307	0.982727	0.259333	0.936186
TG(18:3_14:1_18:2)	TG	M+NH4	840.708	18.7958	C53 H94 O6 N1	0.88521	0.798597	1.37387	0.575174
TG(16:0_12:0_22:6)	TG	M+NH4	840.708	19.5959	C53 H94 O6 N1	0.68514	0.93451	0.270483	0.810181
TG(18:4_12:0_20:3)	TG	M+H	821.665	19.45	C53 H89 O6	1.1704	0.981663	0.0701214	0.872559
TG(50:9)	TG	M+H	817.634	15.8675	C53 H85 O6	0.90412	0.798597	0.161051	0.575174
TG(17:0_17:0_17:0)	TG	M+Na	871.773	21.0743	C54 H104 O6 Na1	0.95734	0.872617	0.017316	0.688921
TG(16:0_16:0_19:0)	TG	M+NH4	866.817	21.4862	C54 H108 O6 N1	0.77167	0.564242	1.1499	0.297953
TG(17:0_17:0_17:1)	TG	M+Na	869.757	20.6836	C54 H102 O6 Na1	0.70715	1	0.121948	1
TG(19:1_16:0_16:0)	TG	M+NH4	864.801	24.227	C54 H106 O6 N1	0.70477	0.564242	0.0656928	0.297953
TG(51:10e)	TG	M+Na	837.637	19.4702	C54 H86 O5 Na1	1.4857	0.720161	0.0624649	0.47117
TG(51:11)	TG	M+NH4	844.645	15.1716	C54 H86 O6 N1	1.1833	1	0.226153	1
TG(51:11e)	TG	M+NH4	830.666	19.077	C54 H88 O5 N1	1.623	0.0965547	0.890559	0.00507487
TG(16:0_17:1_18:1)	TG	M+NH4	862.786	21.0708	C54 H104 O6 N1	1.0754	1	0.606465	1
TG(16:0_17:0_18:2)	TG	M+NH4	862.786	21.5143	C54 H104 O6 N1	1.0174	0.720161	0.0131566	0.47117
TG(17:0_17:1_17:1)	TG	M+NH4	862.786	24.372	C54 H104 O6 N1	2.2527	0.299927	0.0890527	0.0926958
TG(27:0_6:0_18:3)	TG	M+NH4	860.77	20.253	C54 H102 O6 N1	0.99976	0.982727	0.000561018	0.936186
TG(17:1_17:1_17:1)	TG	M+NH4	860.77	20.6969	C54 H102 O6 N1	1.0409	1	0.260274	1
TG(16:1_17:1_18:2)	TG	M+NH4	858.755	20.2833	C54 H100 O6 N1	1.1023	1	0.400881	1
TG(15:0_16:0_20:4)	TG	M+H	841.728	21.01	C54 H97 O6	0.71221	0.358877	0.662198	0.128205
TG(16:1e_11:3_24:0)	TG	M+Na	849.731	18.244	C54 H98 O5 Na1	0.90581	0.489694	0.113985	0.229766
TG(15:0_18:2_18:3)	TG	M+NH4	856.739	19.889	C54 H98 O6 N1	0.715	0.93451	0.627859	0.810181
TG(15:0_18:3_18:3)	TG	M+NH4	854.723	19.4322	C54 H96 O6 N1	0.49914	0.798597	0.389236	0.575174
TG(15:0_16:1_20:5)	TG	M+H	837.697	20.2407	C54 H93 O6	0.75061	0.872617	0.184268	0.688921
TG(51:6e)	TG	M+Na	845.699	21.3505	C54 H94 O5 Na1	0.70074	0.425902	0.217497	0.173485
TG(18:3e_11:4_22:0)	TG	M+H	821.702	17.303	C54 H93 O5	0.8525	0.358877	0.606382	0.128205
TG(51:7e)	TG	M+NH4	838.728	20.447	C54 H96 O5 N1	1.2187	0.93451	0.0136763	0.752554
TG(51:9e)	TG	M+Na	839.652	19.944	C54 H88 O5 Na1	0.8752	0.982727	0.0652903	0.936186
TG(52:0)	TG	M+Na	885.788	21.2	C55 H106 O6 Na1	0.83153	1	0.184852	1
TG(20:0_16:0_16:0)	TG	M+NH4	880.833	21.65	C55 H110 O6 N1	1.1226	1	1.09952	1
TG(20:0e_16:0_16:0)	TG	M+NH4	866.854	22.4084	C55 H112 O5 N1	1.1213	0.872617	0.0766563	0.688921
TG(18:0_16:0_18:1)	TG	M+NH4	878.817	21.6342	C55 H108 O6 N1	1.2858	0.872617	4.09945	0.688921
TG(16:1e_18:0_18:0)	TG	M+NH4	864.838	22.096	C55 H110 O5 N1	0.85257	0.640083	0.174836	0.378478
TG(18:0_16:0_18:2)	TG	M+NH4	876.801	22.605	C55 H106 O6 N1	1.7279	0.640083	0.344714	0.378478
TG(18:0_16:1_18:1)	TG	M+Na	881.757	26.019	C55 H102 O6 Na1	1.488	0.872617	0.081408	0.688921
TG(52:2)	TG	M+Na	881.757	26.308	C55 H102 O6 Na1	0.90004	0.93451	0.029598	0.810181
TG(16:0_16:0_20:2)	TG	M+NH4	876.801	27.1336	C55 H106 O6 N1	5.3609	0.982727	0.63203	0.936186
TG(18:1e_16:0_18:1)	TG	M+NH4	862.822	21.754	C55 H108 O5 N1	0.96633	0.872617	0.0463098	0.688921
TG(17:0_17:1_18:2)	TG	M+NH4	874.786	8.944	C55 H104 O6 N1	2.2084	0.564242	0.0658563	0.297953
TG(18:0_16:1_18:2)	TG	M+NH4	874.786	9.339	C55 H104 O6 N1	1.1645	0.798597	0.0181906	0.575174
TG(52:3)	TG	M+Na	879.741	24.53	C55 H100 O6 Na1	0.2901	0.720161	0.123399	0.47117
TG(20:2e_16:0_16:1)	TG	M+Na	865.762	18.747	C55 H102 O5 Na1	3.2852	0.93451	1.15298	0.810181
TG(18:1e_16:0_18:2)	TG	M+NH4	860.807	21.4305	C55 H106 O5 N1	0.85399	0.798597	0.183552	0.575174
TG(20:3e_16:0_16:0)	TG	M+H	843.78	22.1327	C55 H103 O5	0.41582	0.132209	0.340399	0.0130652
TG(52:4)	TG	M+NH4	872.77	20.0191	C55 H102 O6 N1	0.98605	0.982727	0.107575	0.936186
TG(16:1_18:1_18:2)	TG	M+NH4	872.77	20.5244	C55 H102 O6 N1	0.97105	0.982727	0.658588	0.936186
TG(16:0e_16:0_20:4)	TG	M+NH4	858.791	21.3547	C55 H104 O5 N1	1.0734	1	0.0171462	1
TG(20:4e_16:0_16:0)	TG	M+H	841.764	21.7837	C55 H101 O5	0.55986	0.186852	0.279643	0.030639
TG(16:1_16:1_20:3)	TG	M+H	853.728	18.095	C55 H97 O6	1.228	0.489694	0.0995688	0.229766
TG(16:0_16:0_20:5)	TG	M+NH4	870.755	19.6137	C55 H100 O6 N1	0.79127	0.872617	0.704674	0.688921
TG(16:1_18:2_18:2)	TG	M+NH4	870.755	20.0351	C55 H100 O6 N1	1.2084	0.982727	1.8697	0.936186
TG(16:0_16:1_20:4)	TG	M+NH4	870.755	20.3127	C55 H100 O6 N1	1.4061	0.93451	2.89482	0.810181
TG(18:3e_16:0_18:2)	TG	M+H	839.749	20.927	C55 H99 O5	1.2235	0.798597	0.0832201	0.574504
TG(52:5e)	TG	M+NH4	856.775	21.292	C55 H102 O5 N1	0.87301	0.640083	0.22065	0.378478
TG(18:4_16:1_18:1)	TG	M+H	851.712	18.019	C55 H95 O6	1.1933	0.93451	0.069258	0.810181
TG(16:0_16:1_20:5)	TG	M+NH4	868.739	19.851	C55 H98 O6 N1	0.72214	0.93451	0.988402	0.810181
TG(18:4_16:0_18:2)	TG	M+NH4	868.739	21.07	C55 H98 O6 N1	0.81808	0.720161	0.367918	0.47117
TG(20:3e_14:1_18:2)	TG	M+H	837.733	19.0053	C55 H97 O5	1.8477	0.798597	0.199225	0.575174
TG(18:2e_16:1_18:3)	TG	M+H	837.733	20.4779	C55 H97 O5	2.8367e-09	0.277575	0.138751	0.07401
TG(52:6e)	TG	M+Na	859.715	21.501	C55 H96 O5 Na1	0.35189	0.299927	0.216319	0.0904121
TG(6:0_22:6_24:1)	TG	M+H	849.697	17.275	C55 H93 O6	1.7234	0.425902	0.241444	0.173485
TG(16:1_18:3_18:3)	TG	M+H	849.697	19.4842	C55 H93 O6	1.1653	0.564242	0.108593	0.297953
TG(16:1_16:1_20:5)	TG	M+H	849.697	20.0168	C55 H93 O6	0.88551	0.982727	0.277557	0.936186
TG(18:4_16:0_18:3)	TG	M+NH4	866.723	20.701	C55 H96 O6 N1	0.83467	0.93451	0.181417	0.810181
TG(20:4e_14:1_18:2)	TG	M+H	835.717	17.977	C55 H95 O5	1.52	0.872617	1.16761	0.688921
TG(16:2e_18:2_18:3)	TG	M+H	835.717	20.022	C55 H95 O5	0.38709	0.636321	0.0395109	0.347164
TG(14:1e_18:3_20:3)	TG	M+Na	857.699	21.1047	C55 H94 O5 Na1	0.56925	0.358877	0.197633	0.128205
TG(18:4_16:0_18:4)	TG	M+H	847.681	19.6053	C55 H91 O6	0.68901	0.982727	0.239206	0.936186
TG(18:4_16:1_18:3)	TG	M+NH4	864.708	20.283	C55 H94 O6 N1	0.68066	1	0.235016	1
TG(16:2e_18:3_18:3)	TG	M+Na	855.684	18.8429	C55 H92 O5 Na1	1.008	0.798597	0.0477085	0.575174
TG(16:1e_18:4_18:4)	TG	M+Na	853.668	17.972	C55 H90 O5 Na1	0.73972	0.186852	1.25011	0.030639
TG(16:2e_18:3_18:4)	TG	M+Na	853.668	19.337	C55 H90 O5 Na1	1.1703	0.798597	0.244333	0.575174
TG(18:0_16:0_19:0)	TG	M+NH4	894.848	21.8807	C56 H112 O6 N1	0.90663	0.872617	0.302289	0.688921
TG(19:1_16:0_18:0)	TG	M+Na	897.788	21.129	C56 H106 O6 Na1	0.86683	0.982727	0.0654285	0.936186
TG(18:0_16:1_19:0)	TG	M+NH4	892.833	21.457	C56 H110 O6 N1	0.90487	1	0.398209	1
TG(16:0_18:1_19:0)	TG	M+NH4	892.833	21.7891	C56 H110 O6 N1	1.145	0.93451	0.507686	0.810181
TG(53:10e)	TG	M+Na	865.668	19.9714	C56 H90 O5 Na1	1.4561	0.489694	0.720091	0.229766
TG(53:14e)	TG	M+NH4	852.65	18.3195	C56 H86 O5 N1	2.357	0.0965547	0.864549	0.00507487
TG(53:2)	TG	M+NH4	890.817	21.0861	C56 H108 O6 N1	0.87569	0.982727	0.63237	0.936186
TG(17:0_18:1_18:1)	TG	M+NH4	890.817	21.43	C56 H108 O6 N1	0.99354	0.982727	0.0387751	0.936186
TG(19:1_16:0_18:1)	TG	M+NH4	890.817	21.8428	C56 H108 O6 N1	1.2	0.982727	0.10454	0.936186
TG(19:1_15:0_19:1)	TG	M+NH4	890.817	22.4746	C56 H108 O6 N1	2.0226	0.425902	0.200012	0.173485
TG(17:0_18:1_18:2)	TG	M+NH4	888.801	21.094	C56 H106 O6 N1	1.0226	0.982727	0.142382	0.936186
TG(53:3)	TG	M+NH4	888.801	23.457	C56 H106 O6 N1	1.6948	0.564242	0.0605165	0.297953
TG(29:1_6:0_18:3)	TG	M+NH4	886.786	19.967	C56 H104 O6 N1	1.1135	0.564242	0.0709467	0.297953
TG(17:0_18:2_18:2)	TG	M+NH4	886.786	20.2755	C56 H104 O6 N1	0.91964	1	0.214268	1
TG(18:1_17:1_18:2)	TG	M+NH4	886.786	20.6698	C56 H104 O6 N1	0.85473	0.982727	0.77155	0.936186
TG(16:0_17:0_20:4)	TG	M+NH4	886.786	21.0015	C56 H104 O6 N1	0.88941	0.93451	0.195145	0.810181
TG(17:0_18:1_18:3)	TG	M+H	869.759	21.3967	C56 H101 O6	0.74822	0.640083	0.436849	0.378478
TG(18:2_17:1_18:2)	TG	M+NH4	884.77	19.8857	C56 H102 O6 N1	0.71388	0.93451	0.372763	0.810181
TG(18:1_17:1_18:3)	TG	M+NH4	884.77	20.2743	C56 H102 O6 N1	0.92738	1	0.223291	1
TG(16:0_17:1_20:4)	TG	M+NH4	884.77	20.5787	C56 H102 O6 N1	0.87756	0.720161	0.285308	0.47117
TG(16:0_17:0_20:5)	TG	M+H	867.744	21.083	C56 H99 O6	0.87264	0.720161	0.326484	0.47117
TG(18:4_17:1_18:0)	TG	M+NH4	884.77	21.64	C56 H102 O6 N1	0.91598	0.872617	0.244999	0.688921
TG(53:5)	TG	M+NH4	884.77	22.093	C56 H102 O6 N1	1.8549	0.982727	0.1615	0.936186
TG(16:0_17:1_20:5)	TG	M+NH4	882.755	19.257	C56 H100 O6 N1	2.0182	0.489694	0.932365	0.229766
TG(18:3_17:1_18:2)	TG	M+Na	887.71	19.7861	C56 H96 O6 Na1	0.87824	0.93451	0.12656	0.810181
TG(15:0_16:0_22:6)	TG	M+H	865.728	20.711	C56 H97 O6	0.91792	0.982727	0.118302	0.936186
TG(53:6e)	TG	M+Na	873.731	21.6813	C56 H98 O5 Na1	0.64478	0.246107	0.330519	0.0655522
TG(18:3_17:1_18:3)	TG	M+NH4	880.739	19.4327	C56 H98 O6 N1	1.3012	0.798597	0.641257	0.575174
TG(15:0_18:2_20:5)	TG	M+H	863.712	20.2594	C56 H95 O6	0.89481	0.93451	0.115964	0.810181
TG(18:4_17:1_18:2)	TG	M+NH4	880.739	20.919	C56 H98 O6 N1	0.83895	0.720161	0.805486	0.47117
TG(53:7e)	TG	M+Na	871.715	21.2989	C56 H96 O5 Na1	0.76425	0.564242	0.219924	0.297953
TG(18:4_17:1_18:3)	TG	M+NH4	878.723	19.674	C56 H96 O6 N1	0.51715	0.798597	0.211003	0.575174
TG(24:2_11:4_18:2)	TG	M+NH4	878.723	20.4327	C56 H96 O6 N1	0.90165	0.93451	0.337724	0.810181
TG(53:8)	TG	M+NH4	878.723	20.77	C56 H96 O6 N1	0.6392	0.489694	0.724669	0.229766
TG(53:8e)	TG	M+Na	869.699	20.9077	C56 H94 O5 Na1	0.76921	0.489694	0.283549	0.229766
TG(18:0_16:0_20:0)	TG	M+NH4	908.864	22.2621	C57 H114 O6 N1	3.06	0.358877	2.88951	0.128205
TG(54:0e)	TG	M+NH4	894.885	22.4051	C57 H116 O5 N1	1.006	0.640083	0.00425269	0.378478
TG(54:1)	TG	M+NH4	906.848	22.892	C57 H112 O6 N1	3.4227	0.720161	0.490673	0.47117
TG(18:0e_16:0_20:1)	TG	M+NH4	892.869	22.3639	C57 H114 O5 N1	0.99609	1	0.00259775	1
TG(14:0e_20:1_20:1)	TG	M+NH4	890.854	22.08	C57 H112 O5 N1	0.87331	0.640083	0.102829	0.378478
TG(54:3)	TG	M+NH4	902.817	20.89	C57 H108 O6 N1	1.0343	0.872617	0.377941	0.688921
TG(18:0_18:1_18:2)	TG	M+NH4	902.817	22.1289	C57 H108 O6 N1	1.0601	0.93451	0.0379507	0.810181
TG(20:2e_16:0_18:1)	TG	M+Na	893.793	18.9466	C57 H106 O5 Na1	3.7801	0.982727	0.810246	0.936186
TG(20:1e_16:0_18:2)	TG	M+H	871.811	22.4071	C57 H107 O5	0.46164	0.223457	0.238446	0.0453276
TG(18:0_18:1_18:3)	TG	M+H	883.775	19.489	C57 H103 O6	1.312	0.720161	0.0746298	0.47117
TG(18:0e_16:0_20:4)	TG	M+NH4	886.822	21.6938	C57 H108 O5 N1	0.73782	0.564242	0.103362	0.297953
TG(18:1e_18:0_18:3)	TG	M+H	869.796	22.0917	C57 H105 O5	0.78509	0.299927	0.134273	0.0926958
TG(16:0_18:1_20:4)	TG	M+Na	903.741	20.7586	C57 H100 O6 Na1	0.944	0.489694	0.184369	0.229766
TG(18:2e_12:2_24:1)	TG	M+Na	889.762	18.0269	C57 H102 O5 Na1	2.12	0.981663	0.322566	0.86428
TG(20:0e_16:1_18:4)	TG	M+H	867.78	18.652	C57 H103 O5	2.1228	0.872617	0.370215	0.683635
TG(20:3e_16:0_18:2)	TG	M+H	867.78	19.2818	C57 H103 O5	2.3286	0.798597	0.754278	0.575174
TG(54:5e)	TG	M+NH4	884.807	21.494	C57 H106 O5 N1	0.8485	0.720161	0.296315	0.47117
TG(18:1_18:2_18:3)	TG	M+NH4	896.77	20.0924	C57 H102 O6 N1	0.88832	0.982727	1.2855	0.936186
TG(16:0_18:2_20:4)	TG	M+NH4	896.77	20.3993	C57 H102 O6 N1	0.84864	0.872617	1.72227	0.688921
TG(20:3e_16:1_18:2)	TG	M+H	865.764	18.749	C57 H101 O5	5.1376	0.872617	1.34511	0.688921
TG(20:4e_16:0_18:2)	TG	M+Na	887.746	19.673	C57 H100 O5 Na1	0.66992	0.299927	0.0930418	0.0926958
TG(16:0e_16:0_22:6)	TG	M+NH4	882.791	21.2272	C57 H104 O5 N1	0.88696	0.489694	0.315886	0.229766
TG(16:0_18:2_20:5)	TG	M+Na	899.71	19.9899	C57 H96 O6 Na1	0.43832	0.160041	0.867707	0.0202406
TG(16:1_18:1_20:5)	TG	M+H	877.728	20.5665	C57 H97 O6	0.85759	0.798597	0.749182	0.575174
TG(20:4e_16:1_18:2)	TG	M+H	863.749	18.6571	C57 H99 O5	1.5443	0.872617	0.532247	0.688921
TG(20:4e_16:0_18:3)	TG	M+H	863.749	18.985	C57 H99 O5	1.2184	0.872617	0.123838	0.688921
TG(16:2e_18:2_20:3)	TG	M+Na	885.731	21.4707	C57 H98 O5 Na1	0.56873	0.489694	0.205619	0.229766
TG(16:1_18:2_20:5)	TG	M+H	875.712	20.034	C57 H95 O6	0.89376	0.93451	0.278928	0.810181
TG(18:4_18:1_18:3)	TG	M+NH4	892.739	20.6661	C57 H98 O6 N1	0.67685	0.93451	0.255594	0.810181
TG(12:1e_20:3_22:4)	TG	M+Na	883.715	21.081	C57 H96 O5 Na1	0.75826	0.798597	0.11412	0.575174
TG(18:4_18:2_18:3)	TG	M+H	873.697	19.661	C57 H93 O6	0.90416	1	0.084922	1
TG(18:1e_18:4_18:4)	TG	M+H	859.717	18.5125	C57 H95 O5	1.577	0.0965547	0.689166	0.00507487
TG(18:3e_18:3_18:3)	TG	M+Na	881.699	18.772	C57 H94 O5 Na1	0.7578	0.564242	0.137287	0.297953
TG(18:2e_18:3_18:4)	TG	M+Na	881.699	20.6964	C57 H94 O5 Na1	0.38889	0.160041	0.318179	0.0202406
TG(18:0_18:0_19:0)	TG	M+NH4	922.88	22.092	C58 H116 O6 N1	1.2945	0.720161	0.423996	0.47117
TG(16:0_16:0_23:0)	TG	M+NH4	922.88	22.3849	C58 H116 O6 N1	1.6579	0.564242	0.574954	0.297953
TG(18:0_16:0_21:1)	TG	M+NH4	920.864	21.7442	C58 H114 O6 N1	0.82905	0.93451	0.416302	0.810181
TG(18:0_18:1_19:0)	TG	M+Na	925.819	22.0781	C58 H110 O6 Na1	0.65385	0.564242	0.248084	0.297953
TG(55:11)	TG	M+NH4	900.708	19.683	C58 H94 O6 N1	0.40598	0.872617	0.614682	0.688921
TG(55:12)	TG	M+NH4	898.692	20.757	C58 H92 O6 N1	1.9172	0.358877	0.5806	0.128205
TG(22:3_11:4_22:6)	TG	M+NH4	896.676	20.589	C58 H90 O6 N1	0.87011	0.872617	0.082074	0.688921
TG(55:14)	TG	M+NH4	894.661	20.126	C58 H88 O6 N1	1.0573	0.981663	0.00769404	0.872559
TG(19:0_18:1_18:1)	TG	M+NH4	918.848	21.7491	C58 H112 O6 N1	0.98148	0.872617	0.0479864	0.688921
TG(19:0_18:1_18:2)	TG	M+NH4	916.833	21.0575	C58 H110 O6 N1	0.98045	0.872617	0.0614963	0.688921
TG(19:1_18:1_18:1)	TG	M+NH4	916.833	21.401	C58 H110 O6 N1	0.89024	0.872617	0.35526	0.688921
TG(19:0_18:2_18:2)	TG	M+NH4	914.817	20.6944	C58 H108 O6 N1	0.90588	0.93451	0.266442	0.810181
TG(19:1_18:1_18:2)	TG	M+NH4	914.817	21.0576	C58 H108 O6 N1	1.0021	0.798597	0.00616435	0.575174
TG(16:0_19:0_20:4)	TG	M+H	897.791	21.7927	C58 H105 O6	0.73989	0.93451	0.268729	0.810181
TG(26:1_11:2_18:2)	TG	M+NH4	912.801	20.2195	C58 H106 O6 N1	0.99541	0.93451	0.00821041	0.810181
TG(19:1_18:2_18:2)	TG	M+NH4	912.801	20.7159	C58 H106 O6 N1	0.88459	0.93451	0.237324	0.810181
TG(18:4_18:2_19:0)	TG	M+NH4	910.786	19.7088	C58 H104 O6 N1	0.91766	0.720161	0.330247	0.47117
TG(19:1_18:2_18:3)	TG	M+NH4	910.786	20.4191	C58 H104 O6 N1	0.811	0.872617	0.219445	0.688921
TG(16:0_17:0_22:6)	TG	M+NH4	910.786	20.6762	C58 H104 O6 N1	1.0208	0.93451	0.0626402	0.810181
TG(18:1_17:1_20:4)	TG	M+H	893.759	21.0957	C58 H101 O6	0.88125	1	0.20776	1
TG(55:6)	TG	M+NH4	910.786	21.586	C58 H104 O6 N1	0.87251	0.872617	0.327215	0.688921
TG(55:6e)	TG	M+Na	901.762	21.9841	C58 H102 O5 Na1	0.6617	0.489694	0.198833	0.229766
TG(19:1_18:3_18:3)	TG	M+NH4	908.77	19.7786	C58 H102 O6 N1	1.0443	0.798597	0.288808	0.575174
TG(15:0_18:1_22:6)	TG	M+NH4	908.77	20.1698	C58 H102 O6 N1	0.69444	0.425902	0.498656	0.173485
TG(18:1_17:1_20:5)	TG	M+H	891.744	20.672	C58 H99 O6	0.87843	1	0.12969	1
TG(55:7e)	TG	M+Na	899.746	21.6227	C58 H100 O5 Na1	0.81876	0.798597	0.173164	0.575174
TG(18:4_18:4_19:0)	TG	M+Na	911.71	18.778	C58 H96 O6 Na1	2.1109	0.981663	0.163642	0.872559
TG(15:0_18:2_22:6)	TG	M+NH4	906.755	19.891	C58 H100 O6 N1	0.68934	0.798597	0.470163	0.575174
TG(22:4_13:0_20:4)	TG	M+NH4	906.755	20.999	C58 H100 O6 N1	1.0271	1	0.0529263	1
TG(55:8e)	TG	M+Na	897.731	21.2384	C58 H98 O5 Na1	1.1113	0.93451	0.0905352	0.810181
TG(55:9e)	TG	M+Na	895.715	20.793	C58 H96 O5 Na1	0.90124	0.872617	0.11135	0.688921
TG(25:0_15:0_16:0)	TG	M+NH4	936.895	22.2499	C59 H118 O6 N1	1.5103	0.425902	1.18521	0.173485
TG(56:0e)	TG	M+NH4	922.916	22.6592	C59 H120 O5 N1	2.2394	0.720161	0.255939	0.47117
TG(18:0_18:0_20:1)	TG	M+NH4	934.88	21.9338	C59 H116 O6 N1	1.1084	0.982727	0.457639	0.936186
TG(16:0_18:1_22:0)	TG	M+NH4	934.88	22.2184	C59 H116 O6 N1	1.9081	0.358877	2.35097	0.128205
TG(18:3_18:3_20:4)	TG	M+NH4	916.739	19.2034	C59 H98 O6 N1	1.277	0.798597	0.172676	0.575174
TG(56:12)	TG	M+NH4	912.708	16.8679	C59 H94 O6 N1	1.2212	0.564242	0.355205	0.297953
TG(16:0e_16:0_24:1)	TG	M+NH4	920.9	22.6119	C59 H118 O5 N1	1.0203	1	0.00992	1
TG(19:1_18:1_19:0)	TG	M+H	915.838	21.5747	C59 H111 O6	0.74652	0.776669	0.0312599	0.52111
TG(18:0_18:1_20:1)	TG	M+NH4	932.864	21.8973	C59 H114 O6 N1	1.3643	0.564242	1.6519	0.297953
TG(20:0e_18:1_18:1)	TG	M+NH4	918.885	22.371	C59 H116 O5 N1	0.8994	0.93451	0.0567987	0.810181
TG(20:1_18:1_18:1)	TG	M+NH4	930.848	21.5472	C59 H112 O6 N1	1.0094	0.798597	0.0544325	0.575174
TG(20:0e_18:1_18:2)	TG	M+Na	921.825	19.605	C59 H110 O5 Na1	5.136	0.982727	0.757617	0.936186
TG(18:1_18:1_20:2)	TG	M+NH4	928.833	20.8353	C59 H110 O6 N1	1.0813	0.982727	0.290713	0.936186
TG(20:1_18:1_18:2)	TG	M+NH4	928.833	21.2135	C59 H110 O6 N1	1.0778	0.358877	0.339353	0.128205
TG(18:0_16:0_22:4)	TG	M+NH4	928.833	21.5364	C59 H110 O6 N1	1.4508	0.358877	1.61039	0.128205
TG(18:0_18:0_20:4)	TG	M+H	911.806	21.9354	C59 H107 O6	1.0357	0.982727	0.0675636	0.936186
TG(56:4)	TG	M+NH4	928.833	23.626	C59 H110 O6 N1	1.3818	0.489694	0.0890235	0.229766
TG(20:0e_18:2_18:2)	TG	M+Na	919.809	18.969	C59 H108 O5 Na1	1.4584	0.93451	0.2252	0.810181
TG(20:1e_18:1_18:2)	TG	M+Na	919.809	20.302	C59 H108 O5 Na1	1.0935	0.93451	0.0464917	0.810181
TG(18:1_18:2_20:2)	TG	M+NH4	926.817	20.7361	C59 H108 O6 N1	0.86458	0.982727	0.979907	0.936186
TG(18:0_18:1_20:4)	TG	M+NH4	926.817	21.0816	C59 H108 O6 N1	1.2627	0.640083	1.21667	0.378478
TG(20:0_16:0_20:5)	TG	M+H	909.791	21.5849	C59 H105 O6	0.84673	0.872617	0.494071	0.688921
TG(16:0_18:1_22:4)	TG	M+NH4	926.817	22.1091	C59 H108 O6 N1	0.72599	0.640083	0.235348	0.378478
TG(20:0e_18:2_18:3)	TG	M+Na	917.793	18.7462	C59 H106 O5 Na1	1.8552	0.93451	0.458505	0.810181
TG(20:2e_18:1_18:2)	TG	M+H	895.811	20.7149	C59 H107 O5	0.84352	0.872617	0.080096	0.669146
TG(18:1_18:2_20:3)	TG	M+NH4	924.801	20.1065	C59 H106 O6 N1	1.1057	0.798597	0.68466	0.575174
TG(18:1_18:1_20:4)	TG	M+H	907.775	21.0204	C59 H103 O6	1.4497	0.720161	0.256637	0.47117
TG(18:0_18:1_20:5)	TG	M+H	907.775	21.3115	C59 H103 O6	1.0811	0.93451	0.286941	0.810181
TG(20:1_14:1_22:4)	TG	M+NH4	924.801	21.788	C59 H106 O6 N1	0.78885	0.982727	0.147528	0.936186
TG(20:2e_18:1_18:3)	TG	M+H	893.796	18.8786	C59 H105 O5	1.2728	0.981663	0.162011	0.872559
TG(20:1e_18:2_18:3)	TG	M+H	893.796	19.3039	C59 H105 O5	2.9595	0.489694	1.62331	0.229766
TG(20:2e_16:0_20:4)	TG	M+H	893.796	20.281	C59 H105 O5	1.1614	0.93142	0.102304	0.748349
TG(18:1e_18:1_20:4)	TG	M+NH4	910.822	21.3215	C59 H108 O5 N1	0.56052	0.489694	0.431002	0.229766
TG(16:1e_18:1_22:4)	TG	M+NH4	910.822	21.607	C59 H108 O5 N1	1.1395	0.798597	0.205063	0.575174
TG(18:1_18:1_20:5)	TG	M+NH4	922.786	19.6834	C59 H104 O6 N1	0.67772	0.93451	1.16212	0.810181
TG(20:3_18:2_18:2)	TG	M+NH4	922.786	19.995	C59 H104 O6 N1	0.59678	0.720161	1.62366	0.47117
TG(18:1_18:2_20:4)	TG	M+NH4	922.786	20.3374	C59 H104 O6 N1	0.90848	0.798597	0.654287	0.575174
TG(20:2e_18:2_18:3)	TG	M+H	891.78	18.724	C59 H103 O5	4.2781	0.720161	1.29561	0.47117
TG(16:0e_18:1_22:6)	TG	M+NH4	908.807	21.1676	C59 H106 O5 N1	1.0005	1	0.000921145	1
TG(18:2_18:2_20:4)	TG	M+Na	925.726	19.9449	C59 H98 O6 Na1	0.79469	0.798597	0.227302	0.575174
TG(18:1_18:2_20:5)	TG	M+H	903.744	20.5302	C59 H99 O6	0.877	0.872617	0.537268	0.688921
TG(20:3e_18:2_18:3)	TG	M+H	889.764	18.0262	C59 H101 O5	2.12	0.981663	0.322566	0.86428
TG(20:4e_18:1_18:3)	TG	M+H	889.764	20.133	C59 H101 O5	0.90922	0.982727	0.0210414	0.936186
TG(14:1e_20:3_22:4)	TG	M+Na	911.746	21.4283	C59 H100 O5 Na1	0.86385	0.720161	0.0488902	0.47117
TG(18:1_18:3_20:5)	TG	M+NH4	918.755	19.8152	C59 H100 O6 N1	0.72831	0.358877	1.15923	0.128205
TG(20:5_18:2_18:2)	TG	M+H	901.728	20.09	C59 H97 O6	0.81949	0.982727	0.518887	0.936186
TG(16:0_20:4_20:5)	TG	M+H	901.728	20.3702	C59 H97 O6	0.79987	0.640083	0.698413	0.378478
TG(16:1e_20:4_20:4)	TG	M+NH4	904.775	20.768	C59 H102 O5 N1	1.041	0.564242	0.0608958	0.297953
TG(14:1e_20:4_22:4)	TG	M+Na	909.731	21.0823	C59 H98 O5 Na1	0.90494	0.872617	0.0314883	0.688921
TG(25:0_16:0_16:0)	TG	M+Na	955.866	22.6337	C60 H116 O6 Na1	1.1889	0.564242	0.0930482	0.297953
TG(19:1_18:0_20:0)	TG	M+NH4	948.895	21.763	C60 H118 O6 N1	0.6681	0.982727	0.170705	0.936186
TG(20:0_18:1_19:0)	TG	M+NH4	948.895	22.0812	C60 H118 O6 N1	1.1569	0.798597	0.212848	0.575174
TG(15:0_20:4_22:6)	TG	M+NH4	930.755	19.503	C60 H100 O6 N1	2.0292	0.798597	0.208755	0.575174
TG(57:10e)	TG	M+Na	921.731	20.857	C60 H98 O5 Na1	1.2556	0.798597	0.15363	0.575174
TG(57:11)	TG	M+H	911.712	18.716	C60 H95 O6	1.4099	0.981663	0.0759117	0.872559
TG(17:0_20:1_20:1)	TG	M+NH4	946.88	21.7561	C60 H116 O6 N1	0.84875	0.93451	0.2145	0.810181
TG(16:0_18:2_23:0)	TG	M+NH4	946.88	22.0693	C60 H116 O6 N1	1.3915	0.720161	0.534515	0.47117
TG(18:1_18:1_21:1)	TG	M+NH4	944.864	21.4085	C60 H114 O6 N1	0.9154	1	0.130557	1
TG(18:1_18:2_21:0)	TG	M+NH4	944.864	21.7335	C60 H114 O6 N1	1.0226	0.358877	0.0281734	0.128205
TG(19:1_18:1_20:2)	TG	M+NH4	942.848	20.7233	C60 H112 O6 N1	0.7672	0.564242	0.171347	0.297953
TG(18:2_18:2_21:0)	TG	M+NH4	942.848	21.0586	C60 H112 O6 N1	1.221	0.358877	0.347113	0.128205
TG(19:1_18:2_20:1)	TG	M+NH4	942.848	21.4088	C60 H112 O6 N1	1.0341	0.299927	0.0413909	0.0926958
TG(18:0_17:0_22:4)	TG	M+NH4	942.848	21.7038	C60 H112 O6 N1	1.0281	0.982727	0.0140994	0.936186
TG(19:1_18:2_20:2)	TG	M+NH4	940.833	21.0563	C60 H110 O6 N1	1.6712	0.299927	0.645096	0.0926958
TG(17:0_18:1_22:4)	TG	M+NH4	940.833	21.3396	C60 H110 O6 N1	2.4161	0.640083	0.592876	0.378478
TG(57:6)	TG	M+NH4	938.817	20.0807	C60 H108 O6 N1	1.0408	0.798597	0.0238763	0.575174
TG(17:0_18:2_22:4)	TG	M+NH4	938.817	20.6762	C60 H108 O6 N1	1.2506	0.564242	0.278863	0.297953
TG(16:0_19:0_22:6)	TG	M+NH4	938.817	20.9849	C60 H108 O6 N1	1.4405	0.640083	0.404146	0.378478
TG(19:1_18:1_20:4)	TG	M+NH4	938.817	21.89	C60 H108 O6 N1	1.1046	0.640083	0.0979198	0.378478
TG(18:3_18:3_21:1)	TG	M+NH4	936.801	19.6894	C60 H106 O6 N1	0.87812	0.798597	0.117412	0.575174
TG(19:0_18:2_20:5)	TG	M+NH4	936.801	20.1245	C60 H106 O6 N1	0.97214	0.720161	0.0176289	0.47117
TG(17:0_18:1_22:6)	TG	M+NH4	936.801	20.6295	C60 H106 O6 N1	1.1585	0.872617	0.253011	0.688921
TG(19:1_18:1_20:5)	TG	M+H	919.775	21.0829	C60 H103 O6	0.82501	0.872617	0.121248	0.688921
TG(57:7e)	TG	M+H	905.796	19.116	C60 H105 O5	3.3192	0.798597	0.306105	0.575174
TG(57:8)	TG	M+NH4	934.786	19.216	C60 H104 O6 N1	0.96767	0.798597	0.0118136	0.575174
TG(22:5_17:1_18:2)	TG	M+NH4	934.786	20.0931	C60 H104 O6 N1	0.75459	0.982727	0.124206	0.936186
TG(17:0_18:2_22:6)	TG	M+NH4	934.786	20.4005	C60 H104 O6 N1	1.1311	0.720161	0.196257	0.47117
TG(19:1_18:2_20:5)	TG	M+H	917.759	20.676	C60 H101 O6	0.40698	0.93451	0.145346	0.808866
TG(57:8e)	TG	M+Na	925.762	21.5691	C60 H102 O5 Na1	0.78892	0.564242	0.197816	0.297953
TG(18:2_17:1_22:6)	TG	M+NH4	932.77	19.7957	C60 H102 O6 N1	0.85616	0.982727	0.14602	0.936186
TG(57:9e)	TG	M+Na	923.746	21.182	C60 H100 O5 Na1	1.0746	0.872617	0.0601444	0.688921
TG(18:0_16:0_24:0)	TG	M+NH4	964.927	22.7526	C61 H122 O6 N1	2.0161	0.246107	1.92338	0.0655522
[truncated: 1,654 more rows]
