# Supplementary material for: Lipidomics Analysis Explores the Mechanism of Renal Injury in Rat Induced by 3-MCPD
Source: Toxics. 2023 May 25;11(6):479. doi: 10.3390/toxics11060479 (PMC10301636; doi:10.3390/toxics11060479)
Supplement: Supplementary file 1 [file toxics-11-00479-s001.zip › Table S2.xlsx]

## Sheet: Differential lipids
name	Class	MainIon	mz	rtmin	IonFormula	Fold Change (MCH/CK)	VIP	p.value
AcCa(16:0)	AcCa	M+H	400.342	3.48443	C23 H46 O4 N1	0.73299	1.47991	0.030639
AcCa(18:2)	AcCa	M+H	424.342	2.59603	C25 H46 O4 N1	0.69926	1.10908	0.0453276
BisMePA(16:2e_18:2)	BisMePA	M+NH4	700.528	14.4934	C39 H75 O7 N1 P1	0.59959	1.54586	0.0202406
BisMePA(18:3e_18:2)	BisMePA	M+NH4	726.543	14.849	C41 H77 O7 N1 P1	0.73789	1.04297	0.0130652
BisMePA(16:2e_20:4)	BisMePA	M+NH4	724.528	14.2882	C41 H75 O7 N1 P1	0.84394	7.97473	0.0453276
BisMePA(16:2e_20:5)	BisMePA	M+NH4	722.512	13.3146	C41 H73 O7 N1 P1	0.49073	1.61503	0.00507487
BisMePA(18:3e_20:1)	BisMePA	M+NH4	756.59	16.915	C43 H83 O7 N1 P1	1.6338	1.34312	0.00823902
BisMePA(38:5e)	BisMePA	M+NH4	754.575	16.03	C43 H81 O7 N1 P1	0.56274	3.23503	0.00507487
BisMePA(18:2_20:4)	BisMePA	M+NH4	766.538	12.492	C43 H77 O8 N1 P1	0.7871	2.17506	0.0202406
BisMePA(20:5_18:2)	BisMePA	M+NH4	764.522	12.4855	C43 H75 O8 N1 P1	0.72453	7.8978	0.00507487
BisMePA(18:3_20:5)	BisMePA	M+NH4	762.507	11.3636	C43 H73 O8 N1 P1	0.47822	2.76434	0.00823902
BisMePA(38:8e)	BisMePA	M+NH4	748.528	13.77	C43 H75 O7 N1 P1	0.81447	3.11829	0.0202406
BisMePA(42:11)	BisMePA	M+NH4	812.522	11.599	C47 H75 O8 N1 P1	0.76522	1.19448	0.0202406
CL(70:3)	CL	M+H	1432.03	13.9062	C79 H149 O17 P2	0.60693	1.39308	0.00823902
CL(78:11)	CL	M+H	1528.03	12.466	C87 H149 O17 P2	0.7256	1.39023	0.0202406
CarE(16:0)	CarE	M+H	400.342	3.331	C23 H46 O4 N1	0.74683	1.42233	0.0453276
Cer(d19:2_25:2)	Cer	M+H	672.629	19.3033	C44 H82 O3 N1	37.732	2.94605	0.00507487
Cer(m17:1_25:3)	Cer	M+H	628.603	16.3252	C42 H78 O2 N1	1.494	1.05382	0.0453276
Cer(t18:0_20:0)	Cer	M+H	612.593	16.6399	C38 H78 O4 N1	0.74642	1.44728	0.00823902
Cer(t18:0_22:0)	Cer	M+H	640.624	17.7266	C40 H82 O4 N1	0.78919	1.59119	0.030639
DG(16:0_16:0)	DG	M+Na	591.496	16.8642	C35 H68 O5 Na1	0.49822	3.08336	0.0130652
DG(16:0_22:6)	DG	M+NH4	658.541	14.8529	C41 H72 O5 N1	0.50518	1.8716	0.030639
GM3(d42:1)	GM3	M+H	1265.85	16.9846	C65 H121 O21 N2	2.5935	1.22426	0.00507487
Hex1Cer(d18:1_21:3)	Hex1Cer	M+H	764.603	15.967	C45 H82 O8 N1	1.5111	5.86806	0.00507487
Hex1Cer(d18:1_24:0)	Hex1Cer	M+H	812.697	18.4515	C48 H94 O8 N1	1.4359	2.15281	0.00507487
Hex1Cer(t18:0_20:0+O)	Hex1Cer	M+H	790.64	15.5997	C44 H88 O10 N1	0.69268	1.27214	0.0130652
Hex1Cer(t18:0_22:0+O)	Hex1Cer	M+H	818.672	16.8792	C46 H92 O10 N1	0.77306	2.09685	0.0453276
Hex1Cer(t18:0_24:0+O)	Hex1Cer	M+H	846.703	17.9107	C48 H96 O10 N1	1.4141	2.41286	0.00507487
Hex1Cer(t20:0_24:0+O)	Hex1Cer	M+H	874.734	18.7475	C50 H100 O10 N1	1.5527	1.06988	0.00507487
LBPA(16:0_18:1)	LBPA	M+H	749.533	13.77	C40 H78 O10 P1	0.79797	2.37725	0.0130652
LPC(24:1)	LPC	M+H	606.449	9.374	C32 H65 O7 N1 P1	2.5343	1.5404	0.00507487
LPC(25:0)	LPC	M+H	622.481	11.9502	C33 H69 O7 N1 P1	2.7915	1.12558	0.00507487
MePC(30:0)	MePC	M+Na	742.536	14.3462	C39 H78 O8 N1 P1 Na1	0.6721	1.9019	0.00823902
MePC(30:2e)	MePC	M+Na	724.525	14.2926	C39 H76 O7 N1 P1 Na1	0.84638	8.22434	0.030639
MePC(32:0)	MePC	M+Na	770.567	15.584	C41 H82 O8 N1 P1 Na1	0.75087	2.60904	0.0453276
MePC(32:1)	MePC	M+NH4	763.596	15.955	C41 H84 O8 N2 P1	1.6789	11.6638	0.00507487
MePC(32:2e)	MePC	M+Na	752.556	13.0394	C41 H80 O7 N1 P1 Na1	0.79345	1.24968	0.030639
MePC(32:3)	MePC	M+Na	764.52	12.5	C41 H76 O8 N1 P1 Na1	0.76486	6.74942	0.00823902
MePC(32:4e)	MePC	M+Na	748.525	13.7794	C41 H76 O7 N1 P1 Na1	0.81325	3.13919	0.0202406
MePC(33:1e)	MePC	M+Na	768.588	14.0791	C42 H84 O7 N1 P1 Na1	0.75466	7.1573	0.0130652
MePC(33:3e)	MePC	M+Na	764.556	12.8337	C42 H80 O7 N1 P1 Na1	0.43932	3.12704	0.0130652
MePC(34:2)	MePC	M+Na	794.567	15.4958	C43 H82 O8 N1 P1 Na1	1.6173	2.05437	0.0130652
MePC(34:4e)	MePC	M+Na	776.556	15.201	C43 H80 O7 N1 P1 Na1	0.8603	1.67299	0.030639
MePC(35:3e)	MePC	M+Na	792.588	13.89	C44 H84 O7 N1 P1 Na1	1.2108	3.29729	0.0453276
MePC(35:4e)	MePC	M+Na	790.572	12.501	C44 H82 O7 N1 P1 Na1	1.2767	2.59526	0.0453276
MePC(36:1)	MePC	M+NH4	819.659	18.1133	C45 H92 O8 N2 P1	3.0162	3.85136	0.00507487
MePC(36:2)	MePC	M+NH4	817.643	17.0768	C45 H90 O8 N2 P1	1.3584	2.89613	0.0130652
MePC(36:4)	MePC	M+Na	818.567	12.1108	C45 H82 O8 N1 P1 Na1	1.5549	1.11647	0.00823902
MePC(36:7)	MePC	M+Na	812.52	11.5995	C45 H76 O8 N1 P1 Na1	0.76605	1.19124	0.0202406
MePC(37:4e)	MePC	M+Na	818.603	13.6529	C46 H86 O7 N1 P1 Na1	0.65763	1.34555	0.030639
MePC(38:2)	MePC	M+NH4	845.674	18.119	C47 H94 O8 N2 P1	1.9602	3.81558	0.00507487
MePC(39:4)	MePC	M+Na	860.614	13.68	C48 H88 O8 N1 P1 Na1	1.6431	1.3528	0.00823902
MePC(39:5)	MePC	M+Na	858.598	12.526	C48 H86 O8 N1 P1 Na1	1.8594	1.9696	0.0130652
MePC(39:7)	MePC	M+Na	854.567	11.2734	C48 H82 O8 N1 P1 Na1	0.81596	4.79206	0.0453276
MePC(40:10)	MePC	M+NH4	857.58	12.26	C49 H82 O8 N2 P1	1.4418	1.49788	0.0453276
MePC(40:5e)	MePC	M+NH4	853.679	17.9745	C49 H94 O7 N2 P1	0.70899	1.44473	0.030639
MePC(41:5)	MePC	M+Na	886.63	13.788	C50 H90 O8 N1 P1 Na1	1.572	1.63613	0.0453276
MePC(42:1)	MePC	M+Na	908.708	18.465	C51 H100 O8 N1 P1 Na1	1.8776	1.61783	0.030639
MePC(42:11)	MePC	M+NH4	883.596	12.185	C51 H84 O8 N2 P1	2.2174	1.86324	0.00507487
MePC(42:6)	MePC	M+NH4	893.674	17.0077	C51 H94 O8 N2 P1	1.8164	3.49543	0.00507487
MePC(42:7)	MePC	M+NH4	891.659	15.9293	C51 H92 O8 N2 P1	1.5737	1.05946	0.030639
PC(25:0e)	PC	M+H	622.481	11.9641	C33 H69 O7 N1 P1	2.7915	1.12558	0.00507487
PC(10:1e_16:0)	PC	M+H	634.481	11.0456	C34 H69 O7 N1 P1	3.873	2.12746	0.00507487
PC(16:1_13:0)	PC	M+H	690.507	13.709	C37 H73 O8 N1 P1	0.6384	1.2157	0.0202406
PC(30:1)	PC	M+H	704.522	11.6865	C38 H75 O8 N1 P1	1.6804	1.58159	0.030639
PC(18:0_13:0)	PC	M+H	720.554	16.3244	C39 H79 O8 N1 P1	1.3088	1.52769	0.00823902
PC(18:1_13:0)	PC	M+H	718.538	15.152	C39 H77 O8 N1 P1	0.813	2.06629	0.030639
PC(16:1e_15:0)	PC	M+H	704.559	15.7806	C39 H79 O7 N1 P1	0.67142	2.15934	0.00507487
PC(31:2)	PC	M+H	716.522	13.9048	C39 H75 O8 N1 P1	0.77293	4.82758	0.030639
PC(31:2e)	PC	M+H	702.543	14.7929	C39 H77 O7 N1 P1	0.30448	1.6443	0.00507487
PC(14:1e_17:1)	PC	M+H	702.543	15.7556	C39 H77 O7 N1 P1	0.8893	2.16265	0.0453276
PC(32:0e)	PC	M+H	720.59	15.495	C40 H83 O7 N1 P1	0.77519	5.44071	0.030639
PC(32:1e)	PC	M+H	718.575	14.385	C40 H81 O7 N1 P1	0.55375	1.04989	0.00823902
PC(32:2)	PC	M+H	730.538	11.9509	C40 H77 O8 N1 P1	1.4097	3.88219	0.0453276
PC(33:0)	PC	M+H	748.585	15.3335	C41 H83 O8 N1 P1	1.6566	6.71649	0.00823902
PC(20:3_13:0)	PC	M+H	742.538	14.1675	C41 H77 O8 N1 P1	0.63466	1.20564	0.030639
PC(18:3e_15:0)	PC	M+H	728.559	14.7957	C41 H79 O7 N1 P1	0.47325	1.09339	0.00507487
PC(34:0)	PC	M+H	762.601	15.9594	C42 H85 O8 N1 P1	1.4961	15.9503	0.00507487
PC(34:1e)	PC	M+H	746.606	16.6057	C42 H85 O7 N1 P1	1.8825	2.1024	0.00507487
PC(34:3e)	PC	M+H	742.575	14.1403	C42 H81 O7 N1 P1	0.5861	5.25272	0.00507487
PC(18:3e_16:1)	PC	M+H	740.559	12.5541	C42 H79 O7 N1 P1	0.603	1.09009	0.00507487
PC(35:0)	PC	M+H	776.616	16.6034	C43 H87 O8 N1 P1	2.6065	5.27692	0.00507487
PC(15:0_20:3)	PC	M+H	770.569	15.5818	C43 H81 O8 N1 P1	0.75087	2.60904	0.0453276
PC(35:6)	PC	M+H	764.522	12.4933	C43 H75 O8 N1 P1	0.76229	7.4723	0.00507487
PC(36:0)	PC	M+H	790.632	17.141	C44 H89 O8 N1 P1	2.1381	7.62817	0.00507487
PC(36:3e)	PC	M+H	770.606	14.3881	C44 H85 O7 N1 P1	0.59752	2.50196	0.00507487
PC(36:4e)	PC	M+H	768.59	14.0717	C44 H83 O7 N1 P1	0.76139	7.11228	0.0130652
PC(37:0)	PC	M+H	804.648	17.747	C45 H91 O8 N1 P1	2.6469	2.00308	0.00507487
PC(15:0_22:5)	PC	M+H	794.569	15.4953	C45 H81 O8 N1 P1	1.6207	2.05037	0.0130652
PC(38:0)	PC	M+H	818.663	18.1088	C46 H93 O8 N1 P1	3.0556	5.38813	0.00507487
PC(38:5e)	PC	M+H	794.606	15.2241	C46 H85 O7 N1 P1	1.2915	3.38096	0.030639
PC(39:0)	PC	M+H	832.679	18.4848	C47 H95 O8 N1 P1	5.2024	2.32471	0.00507487
PC(39:1)	PC	M+H	830.663	17.6477	C47 H93 O8 N1 P1	1.4258	1.07428	0.0202406
PC(39:7)	PC	M+H	818.569	12.108	C47 H81 O8 N1 P1	1.5237	1.07736	0.0130652
PC(16:0_24:0)	PC	M+Na	868.677	18.8762	C48 H96 O8 N1 P1 Na1	4.8169	1.85427	0.00507487
PC(40:0)	PC	M+H	846.695	18.8762	C48 H97 O8 N1 P1	3.6948	6.91719	0.00507487
PC(20:3_20:4)	PC	M+Na	854.567	11.27	C48 H82 O8 N1 P1 Na1	0.81062	4.847	0.0453276
PC(40:7e)	PC	M+H	818.606	13.6285	C48 H85 O7 N1 P1	0.65594	1.36213	0.030639
PC(40:8)	PC	M+H	830.569	12.082	C48 H81 O8 N1 P1	1.3947	2.25664	0.030639
PC(25:0_16:0)	PC	M+H	860.71	19.1642	C49 H99 O8 N1 P1	5.381	2.99799	0.00507487
PC(41:1)	PC	M+H	858.695	18.4903	C49 H97 O8 N1 P1	1.6238	1.33723	0.00823902
PC(42:1)	PC	M+H	872.71	19.075	C50 H99 O8 N1 P1	1.8175	1.38464	0.0453276
PC(42:10)	PC	M+H	854.569	11.2644	C50 H81 O8 N1 P1	0.82418	4.61105	0.0453276
PC(42:2)	PC	M+H	870.695	18.329	C50 H97 O8 N1 P1	1.8182	2.1448	0.00823902
PC(42:8)	PC	M+H	858.601	12.8318	C50 H85 O8 N1 P1	1.3506	1.6241	0.0453276
PC(44:10)	PC	M+H	882.601	12.1929	C52 H85 O8 N1 P1	2.7711	2.94692	0.00507487
PC(44:11)	PC	M+H	880.585	11.3378	C52 H83 O8 N1 P1	1.7001	1.58048	0.0130652
PC(44:4)	PC	M+H	894.695	18.0651	C52 H97 O8 N1 P1	1.4529	4.59165	0.0453276
PC(44:5)	PC	M+H	892.679	17.0094	C52 H95 O8 N1 P1	1.7988	4.75306	0.00507487
PC(46:5)	PC	M+H	920.71	17.9612	C54 H99 O8 N1 P1	2.3019	3.61013	0.0130652
PC(46:6)	PC	M+H	918.695	17.7533	C54 H97 O8 N1 P1	1.7953	1.43768	0.00507487
PC(46:7)	PC	M+H	916.679	16.6237	C54 H95 O8 N1 P1	2.291	1.24546	0.00507487
PE(16:0_16:0)	PE	M+H	692.522	15.0031	C37 H75 O8 N1 P1	0.56165	1.51079	0.00823902
PE(18:0_16:0)	PE	M+H	720.554	16.2997	C39 H79 O8 N1 P1	1.3088	1.52769	0.00823902
PE(34:0e)	PE	M+Na	728.556	14.8	C39 H80 O7 N1 P1 Na1	0.46688	1.10913	0.00507487
PE(16:0p_18:1)	PE	M+H	702.543	15.7565	C39 H77 O7 N1 P1	0.8893	2.16265	0.0453276
PE(16:1_18:1)	PE	M+Na	738.504	12.5536	C39 H74 O8 N1 P1 Na1	0.63401	8.03539	0.0453276
PE(16:0p_18:2)	PE	M+H	700.528	14.491	C39 H75 O7 N1 P1	0.59989	1.54506	0.0202406
PE(18:0_18:0)	PE	M+Na	770.567	15.5823	C41 H82 O8 N1 P1 Na1	0.75087	2.60904	0.0453276
PE(18:1e_18:2)	PE	M+H	728.559	14.7958	C41 H79 O7 N1 P1	0.46949	1.10314	0.00507487
PE(16:0p_20:4)	PE	M+H	724.528	14.289	C41 H75 O7 N1 P1	0.85417	7.3699	0.0453276
PE(16:0p_20:5)	PE	M+H	722.512	13.3092	C41 H73 O7 N1 P1	0.49073	1.61503	0.00507487
PE(18:0_20:2)	PE	M+Na	794.567	15.4969	C43 H82 O8 N1 P1 Na1	1.6173	2.05437	0.0130652
PE(20:0p_18:2)	PE	M+H	756.59	16.9251	C43 H83 O7 N1 P1	1.5157	1.19755	0.0130652
PE(18:0p_20:3)	PE	M+H	754.575	15.8476	C43 H81 O7 N1 P1	0.55623	3.38881	0.00507487
PE(18:2_20:4)	PE	M+H	764.522	12.3974	C43 H75 O8 N1 P1	0.76486	6.74942	0.00823902
PE(18:1p_20:5)	PE	M+H	748.528	13.344	C43 H75 O7 N1 P1	0.67774	1.11474	0.0453276
PE(16:0p_22:6)	PE	M+H	748.528	13.7735	C43 H75 O7 N1 P1	0.80862	3.19593	0.0130652
PE(16:1p_22:6)	PE	M+H	746.512	12.0327	C43 H73 O7 N1 P1	0.71465	1.06218	0.0202406
PE(20:4_22:6)	PE	M+H	812.522	11.584	C47 H75 O8 N1 P1	0.76815	1.18155	0.0202406
PG(16:0_18:1)	PG	M+H	749.533	13.768	C40 H78 O10 N0 P1	0.80182	2.26389	0.0202406
SM(d18:0_16:1)	SM	M+H	703.575	13.2908	C39 H80 O6 N2 P1	0.81358	11.1048	0.0202406
SM(d35:2)	SM	M+H	715.575	12.5748	C40 H80 O6 N2 P1	1.5118	3.2975	0.00823902
SM(d36:1)	SM	M+H	731.606	14.7862	C41 H84 O6 N2 P1	0.84738	4.56563	0.030639
SM(d40:0)	SM	M+H	789.684	17.7372	C45 H94 O6 N2 P1	0.60539	3.17273	0.0202406
SM(d18:1_22:0)	SM	M+H	787.669	17.3349	C45 H92 O6 N2 P1	0.82034	7.91261	0.0453276
SM(d40:7)	SM	M+H	775.575	11.5053	C45 H80 O6 N2 P1	0.53193	1.08744	0.00507487
SM(d41:3)	SM	M+H	797.653	15.4612	C46 H90 O6 N2 P1	0.85438	1.09839	0.0453276
SM(d42:0)	SM	M+H	817.716	18.5696	C47 H98 O6 N2 P1	0.6276	5.24545	0.00507487
SM(d43:5)	SM	M+H	821.653	16.4532	C48 H90 O6 N2 P1	0.72585	2.02747	0.030639
SM(d44:5)	SM	M+H	835.669	17.0749	C49 H92 O6 N2 P1	0.75962	2.21919	0.0130652
SM(t34:0)	SM	M+H	721.585	12.4771	C39 H82 O7 N2 P1	0.6557	2.01088	0.00507487
SM(t36:0)	SM	M+H	749.617	14.0159	C41 H86 O7 N2 P1	0.68549	1.47841	0.00507487
SM(t38:0)	SM	M+H	777.648	15.449	C43 H90 O7 N2 P1	0.8136	2.80557	0.00507487
SM(t18:0_20:1)	SM	M+H	775.632	15.7312	C43 H88 O7 N2 P1	0.75145	2.05501	0.0202406
SM(t38:6)	SM	M+H	765.554	12.844	C43 H78 O7 N2 P1	0.4854	1.61728	0.030639
SM(t40:6)	SM	M+H	793.585	13.6276	C45 H82 O7 N2 P1	0.37958	3.22136	0.00507487
SM(t18:0_24:0)	SM	M+H	833.711	17.7734	C47 H98 O7 N2 P1	0.85109	4.62618	0.0202406
SM(t42:4)	SM	M+H	825.648	16.9706	C47 H90 O7 N2 P1	0.70389	1.15748	0.00507487
SPHP(m18:1)	SPHP	M+H	364.261	14.2996	C18 H39 O4 N1 P1	0.81536	1.01692	0.030639
TG(43:11e)	TG	M+NH4	718.541	15.148	C46 H72 O5 N1	0.81756	1.98566	0.0453276
TG(16:1e_18:4_18:4)	TG	M+Na	853.668	17.972	C55 H90 O5 Na1	0.73972	1.25011	0.030639
TG(16:0_18:2_24:0)	TG	M+NH4	960.895	22.2117	C61 H118 O6 N1	2.9349	4.21276	0.0202406
TG(26:0_16:0_18:0)	TG	M+NH4	992.958	22.8477	C63 H126 O6 N1	2.792	1.4896	0.030639
TG(26:1_16:0_18:0)	TG	M+NH4	990.942	22.7227	C63 H124 O6 N1	3.9183	2.60529	0.0130652
TG(18:0_20:4_22:6)	TG	M+NH4	972.801	20.3378	C63 H106 O6 N1	2.1063	1.2553	0.0453276
TG(18:1_18:2_24:0)	TG	M+NH4	986.911	22.1993	C63 H120 O6 N1	2.9324	3.34491	0.030639
TG(18:1_18:2_24:1)	TG	M+NH4	984.895	21.876	C63 H118 O6 N1	2.4856	2.574	0.030639
TG(16:0_20:4_24:0)	TG	M+NH4	984.895	22.1435	C63 H118 O6 N1	3.0695	1.3941	0.0202406
TG(20:1_18:1_22:4)	TG	M+NH4	980.864	21.4329	C63 H114 O6 N1	2.3575	1.55236	0.0453276
TG(26:0_18:0_18:2)	TG	M+NH4	1016.96	22.7063	C65 H126 O6 N1	3.8594	1.7337	0.0202406
TG(26:0_18:1_18:2)	TG	M+NH4	1014.94	22.4451	C65 H124 O6 N1	3.6535	2.25892	0.030639
TG(26:0_18:2_18:2)	TG	M+NH4	1012.93	22.14	C65 H122 O6 N1	2.9426	1.89295	0.0202406
TG(26:1_18:2_18:2)	TG	M+NH4	1010.91	21.8761	C65 H120 O6 N1	2.8664	1.60661	0.0202406
TG(16:0_22:5_24:0)	TG	M+NH4	1010.91	22.211	C65 H120 O6 N1	4.2415	1.99313	0.0130652
TG(26:0_16:0_22:4)	TG	M+NH4	1040.96	22.3951	C67 H126 O6 N1	4.7361	1.50335	0.00823902
TG(26:0_18:1_20:4)	TG	M+NH4	1038.94	22.362	C67 H124 O6 N1	5.6176	1.79274	0.00507487
TG(26:0_16:0_22:6)	TG	M+NH4	1036.93	22.0377	C67 H122 O6 N1	6.2249	1.88971	0.00823902
ZyE(15:0)	ZyE	M+NH4	626.587	21.0119	C42 H76 O2 N1	4.3135	1.09099	0.030639
CL(18:2_18:2_18:2_18:2)	CL	M-H	1447.96	19.5261	C81 H141 O17 P2	0.75692	1.63976	0.030639
Cer(d18:1_16:0)	Cer	M+HCOO	582.51	14.5063	C35 H68 O5 N1	0.74725	1.6928	0.030639
MGDG(38:3)	MGDG	M-H	807.599	15.8535	C47 H83 O10	2.0897	2.88992	0.00507487
PC(16:0_17:0)	PC	M+HCOO	792.576	15.075	C42 H83 O10 N1 P1	1.973	1.4194	0.00823902
PC(18:0_16:0)	PC	M+HCOO	806.592	15.9594	C43 H85 O10 N1 P1	1.7554	4.05667	0.00507487
PC(16:0e_20:4)	PC	M+HCOO	812.581	14.0717	C45 H83 O9 N1 P1	0.7632	1.15191	0.0453276
PC(16:0_24:1)	PC	M+HCOO	888.67	18.008	C49 H95 O10 N1 P1	2.3958	1.0225	0.00507487
PE(16:1e_18:2)	PE	M-H	698.513	14.5447	C39 H73 O7 N1 P1	0.62782	1.89107	0.00507487
PE(16:0e_20:4)	PE	M-H	724.529	14.2057	C41 H75 O7 N1 P1	0.71338	1.5097	0.030639
PE(16:0_20:5)	PE	M-H	736.492	12.5044	C41 H71 O8 N1 P1	0.55753	5.33867	0.0453276
PE(16:1e_20:5)	PE	M-H	720.497	13.1589	C41 H71 O7 N1 P1	0.5077	1.97852	0.00507487
PE(18:0_20:5)	PE	M-H	764.524	13.9203	C43 H75 O8 N1 P1	0.8016	1.3767	0.0453276
PE(16:1e_22:6)	PE	M-H	746.513	13.6571	C43 H73 O7 N1 P1	0.79592	1.51478	0.030639
SM(d38:1)	SM	M+HCOO	803.628	16.1701	C44 H88 O8 N2 P1	0.8445	1.21056	0.0453276
